# Supplementary material for: Tetra­aqua­bis­[4-(4H-1,2,4-triazol-4-yl)benzoato-κN 1]nickel(II) deca­hydrate
Source: Acta Crystallogr Sect E Struct Rep Online. 2011 Dec 3;68(Pt 1):m10. doi: 10.1107/S1600536811051063 (PMC3254290; doi:10.1107/S1600536811051063)
Supplement: Supplementary file 1 [file e-68-00m10-sup1.cif]

##############################################################################
#                                                                            #
# This CIF contains the data in a paper accepted for publication in          #
# Acta Crystallographica Section E. It conforms to the requirements of       #
# Notes for Authors for Acta Crystallographica Section E, and has been       #
# peer reviewed under the auspices of the IUCr Commission on Journals.       #
#                                                                            #
# Full details of the Crystallographic Information File format               #
# are given in the paper "The Crystallographic Information File (CIF):       #
# a New Standard Archive File for Crystallography" by S. R. Hall, F. H.      #
# Allen and I. D. Brown [Acta Cryst. (1991), A47, 655-685].                  #
#                                                                            #
# The current version of the core CIF dictionary is obtainable from          #
# ftp://ftp.iucr.org/pub/cif_core.dic.                                       #
#                                                                            #
# Software is freely available for graphical display of the structure(s)     #
# in this CIF. For information consult the CIF software page                 #
# http://www.iucr.org/resources/cif/software.                                #
#                                                                            #
# This file may be used for bona fide research purposes within the           #
# scientific community so long as proper attribution is given to the journal # 
# article from which it was obtained.                                        #
#                                                                            #
##############################################################################
data_global
_audit_creation_method     'SHELXL97'
_journal_date_recd_electronic     2011-11-19
_journal_date_accepted     2011-11-28
_journal_name_full     'Acta Crystallographica, Section E'
_journal_year     2012
_journal_volume     68
_journal_issue      1
_journal_page_first     m10
_journal_page_last     m10
_journal_paper_category     QM
_journal_paper_doi     10.1107/S1600536811051063
_journal_coeditor_code     HY2491
_publ_contact_author_name     'Guanjun Wang'
_publ_contact_author_address
;
Department of hematology
the First Hospital of Jilin University
Changchun 130021
People's Republic of China
;
_publ_contact_author_email     doctorwanggj@163.com
_publ_contact_author_fax     '+86-431-88782222'
_publ_contact_author_phone     '+86-431-88782222'
_publ_section_title
;
Tetraaquabis[4-(4<i>H</i>-1,2,4-triazol-4-yl)benzoato-\k<i>N</i>^1^]nickel(II)
decahydrate
;
loop_
    _publ_author_name
    _publ_author_footnote
    _publ_author_address
    'Weixuan Sun' .
;
Department of Preventive Medicine
School of Public Health
Jilin University
Changchun 130021
People's Republic of China
;
    'Yaqin Yu' .
;
Department of Preventive Medicine
School of Public Health
Jilin University
Changchun 130021
People's Republic of China
;
    'Guanjun Wang' .
;
Department of Hematology
the First Hospital of Jilin University
Changchun 130021
People's Republic of China
;
    'Xiaohui Wu' .
;
School of Public Health
Jilin University
Changchun 130021
People's Republic of China
;
data_I
_audit_creation_method     SHELXL-97
_chemical_name_systematic
;
Tetraaquabis[4-(4<i>H</i>-1,2,4-triazol-4-yl)benzoato-\k<i>N</i>^1^]nickel(II)
decahydrate
;
_chemical_name_common     ?
_chemical_formula_moiety     'C18 H20 N6 Ni O8, 10(H2 O)'
_chemical_formula_sum     'C18 H40 N6 Ni O18'
_chemical_formula_iupac     '[Ni (C9 H6 N3 O2)2 (H2 O)4], 10H2 O'
_chemical_formula_weight     687.25
_chemical_melting_point     ?
_symmetry_cell_setting     monoclinic
_symmetry_space_group_name_H-M     'C 2/c'
_symmetry_space_group_name_Hall     '-C 2yc'
loop_
    _symmetry_equiv_pos_as_xyz
    'x, y, z'
    '-x, y, -z+1/2'
    'x+1/2, y+1/2, z'
    '-x+1/2, y+1/2, -z+1/2'
    '-x, -y, -z'
    'x, -y, z-1/2'
    '-x+1/2, -y+1/2, -z'
    'x+1/2, -y+1/2, z-1/2'
_cell_length_a     25.840(3)
_cell_length_b     7.8664(8)
_cell_length_c     16.8013(17)
_cell_angle_alpha     90.00
_cell_angle_beta     112.7120(10)
_cell_angle_gamma     90.00
_cell_volume     3150.3(6)
_cell_formula_units_Z     4
_cell_measurement_reflns_used     3079
_cell_measurement_theta_min     0.99
_cell_measurement_theta_max     25.94
_cell_measurement_temperature     293(2)
_exptl_crystal_description     Block
_exptl_crystal_colour     Pink
_exptl_crystal_size_max     0.22
_exptl_crystal_size_mid     0.20
_exptl_crystal_size_min     0.19
_exptl_crystal_density_diffrn     1.449
_exptl_crystal_density_meas     ?
_exptl_crystal_density_method     'not measured'
_exptl_crystal_F_000     1448
_exptl_absorpt_coefficient_mu     0.699
_exptl_absorpt_correction_type     multi-scan
_exptl_absorpt_process_details     '(SADABS; Bruker, 2001)'
_exptl_absorpt_correction_T_min     0.83
_exptl_absorpt_correction_T_max     0.90
_exptl_special_details     ?
_diffrn_ambient_temperature     293(2)
_diffrn_radiation_type     MoK\a
_diffrn_radiation_wavelength     0.71073
_diffrn_radiation_source     'fine-focus sealed tube'
_diffrn_radiation_monochromator     graphite
_diffrn_measurement_device_type     'Bruker APEXII CCD'
_diffrn_measurement_method     '\f and \w scans'
_diffrn_detector_area_resol_mean     ?
_diffrn_reflns_number     8290
_diffrn_reflns_av_R_equivalents     0.0573
_diffrn_reflns_av_sigmaI/netI     0.0689
_diffrn_reflns_theta_min     2.52
_diffrn_reflns_theta_max     25.94
_diffrn_reflns_theta_full     25.94
_diffrn_measured_fraction_theta_max     0.999
_diffrn_measured_fraction_theta_full     0.999
_diffrn_reflns_limit_h_min     -31
_diffrn_reflns_limit_h_max     31
_diffrn_reflns_limit_k_min     -6
_diffrn_reflns_limit_k_max     9
_diffrn_reflns_limit_l_min     -20
_diffrn_reflns_limit_l_max     17
_diffrn_standards_number     ?
_diffrn_standards_interval_count     ?
_diffrn_standards_interval_time     ?
_diffrn_standards_decay_%     ?
_refine_special_details
;
;
_reflns_number_total     3079
_reflns_number_gt     2273
_reflns_threshold_expression     I>2\s(I)
_refine_ls_structure_factor_coef     Fsqd
_refine_ls_matrix_type     full
_refine_ls_R_factor_all     0.0697
_refine_ls_R_factor_gt     0.0486
_refine_ls_wR_factor_gt     0.1077
_refine_ls_wR_factor_ref     0.1187
_refine_ls_goodness_of_fit_ref     1.040
_refine_ls_restrained_S_all     1.040
_refine_ls_number_reflns     3079
_refine_ls_number_parameters     238
_refine_ls_number_restraints     14
_refine_ls_hydrogen_treatment     mixed
_refine_ls_weighting_scheme     calc
_refine_ls_weighting_details
         'calc w=1/[\s^2^(Fo^2^)+(0.0451P)^2^+2.4003P] where P=(Fo^2^+2Fc^2^)/3'
_atom_sites_solution_hydrogens     geom
_atom_sites_solution_primary     direct
_atom_sites_solution_secondary     difmap
_refine_ls_shift/su_max     0.000
_refine_ls_shift/su_mean     0.000
_refine_diff_density_max     0.551
_refine_diff_density_min     -0.631
_refine_ls_extinction_method     none
_refine_ls_extinction_coef     ?
loop_
    _atom_type_symbol
    _atom_type_description
    _atom_type_scat_dispersion_real
    _atom_type_scat_dispersion_imag
    _atom_type_scat_source
    'C' 'C' 0.0033 0.0016
                         'International Tables Vol C Tables 4.2.6.8 and 6.1.1.4'
    'H' 'H' 0.0000 0.0000
                         'International Tables Vol C Tables 4.2.6.8 and 6.1.1.4'
    'N' 'N' 0.0061 0.0033
                         'International Tables Vol C Tables 4.2.6.8 and 6.1.1.4'
    'O' 'O' 0.0106 0.0060
                         'International Tables Vol C Tables 4.2.6.8 and 6.1.1.4'
    'Ni' 'Ni' 0.3393 1.1124
                         'International Tables Vol C Tables 4.2.6.8 and 6.1.1.4'
_computing_data_collection     'APEX2 (Bruker, 2007)'
_computing_cell_refinement     'SAINT (Bruker, 2007)'
_computing_data_reduction     'SAINT (Bruker, 2007)'
_computing_structure_solution     'SHELXTL (Sheldrick, 2008)'
_computing_structure_refinement     'SHELXTL (Sheldrick, 2008)'
_computing_molecular_graphics     'SHELXTL (Sheldrick, 2008)'
_computing_publication_material     'SHELXTL (Sheldrick, 2008)'
loop_
    _atom_site_type_symbol
    _atom_site_label
    _atom_site_fract_x
    _atom_site_fract_y
    _atom_site_fract_z
    _atom_site_U_iso_or_equiv
    _atom_site_adp_type
    _atom_site_calc_flag
    _atom_site_refinement_flags
    _atom_site_occupancy
    _atom_site_symmetry_multiplicity
    _atom_site_disorder_assembly
    _atom_site_disorder_group
    Ni Ni1 0.5000 0.59822(8) 0.7500 0.01918(19) Uani d S 1 2 . .
    C C1 0.83480(12) 0.4306(4) 1.04342(19) 0.0186(7) Uani d . 1 1 . .
    C C2 0.79863(12) 0.3835(4) 0.96082(19) 0.0200(7) Uani d . 1 1 . .
    H H2 0.8126 0.3236 0.9257 0.024 Uiso calc R 1 1 . .
    C C3 0.74225(13) 0.4242(4) 0.93015(19) 0.0205(7) Uani d . 1 1 . .
    H H3 0.7182 0.3890 0.8755 0.025 Uiso calc R 1 1 . .
    C C4 0.72201(12) 0.5180(4) 0.98169(19) 0.0163(7) Uani d . 1 1 . .
    C C5 0.75769(13) 0.5702(4) 1.0635(2) 0.0209(7) Uani d . 1 1 . .
    H H5 0.7441 0.6351 1.0975 0.025 Uiso calc R 1 1 . .
    C C6 0.81360(12) 0.5246(4) 1.0939(2) 0.0194(7) Uani d . 1 1 . .
    H H6 0.8374 0.5575 1.1491 0.023 Uiso calc R 1 1 . .
    C C7 0.89538(13) 0.3748(4) 1.0778(2) 0.0196(7) Uani d . 1 1 . .
    C C8 0.62534(12) 0.5537(4) 0.86818(19) 0.0192(7) Uani d . 1 1 . .
    H H8 0.6334 0.5222 0.8209 0.023 Uiso calc R 1 1 . .
    C C9 0.63313(13) 0.6112(4) 0.9971(2) 0.0231(7) Uani d . 1 1 . .
    H H9 0.6480 0.6275 1.0565 0.028 Uiso calc R 1 1 . .
    N N1 0.66358(10) 0.5587(3) 0.95053(15) 0.0170(6) Uani d . 1 1 . .
    N N2 0.57580(10) 0.5986(3) 0.86385(15) 0.0193(6) Uani d . 1 1 . .
    N N3 0.58082(11) 0.6353(4) 0.94733(16) 0.0230(7) Uani d . 1 1 . .
    O O1 0.92384(9) 0.3974(3) 1.15821(13) 0.0218(5) Uani d . 1 1 . .
    O O2 0.91424(9) 0.3070(3) 1.02773(14) 0.0302(6) Uani d . 1 1 . .
    O O3 0.5000 0.8594(4) 0.7500 0.0294(8) Uani d SD 1 2 . .
    O O4 0.5000 0.3349(4) 0.7500 0.0228(7) Uani d SD 1 2 . .
    O O5 0.54970(9) 0.5800(3) 0.67831(14) 0.0211(5) Uani d D 1 1 . .
    O O6 0.70477(12) 0.6665(4) 0.74921(19) 0.0430(7) Uani d D 1 1 . .
    O O7 0.60752(10) 0.8271(3) 0.64103(15) 0.0280(6) Uani d D 1 1 . .
    O O8 0.52147(10) 0.3127(3) 0.56372(15) 0.0255(6) Uani d D 1 1 . .
    O O9 0.60244(10) 0.1461(3) 0.69923(16) 0.0315(6) Uani d D 1 1 . .
    O O10 0.69525(11) 0.3274(4) 0.70686(17) 0.0363(7) Uani d D 1 1 . .
    H H3A 0.5254(13) 0.921(4) 0.784(2) 0.054 Uiso d D 1 1 . .
    H H4A 0.5231(14) 0.265(4) 0.783(2) 0.054 Uiso d D 1 1 . .
    H H5A 0.5411(17) 0.510(4) 0.639(2) 0.054 Uiso d D 1 1 . .
    H H5B 0.5653(16) 0.656(4) 0.661(3) 0.054 Uiso d D 1 1 . .
    H H6A 0.6758(12) 0.715(5) 0.718(2) 0.054 Uiso d D 1 1 . .
    H H6B 0.7026(18) 0.562(3) 0.738(3) 0.054 Uiso d D 1 1 . .
    H H7A 0.6022(17) 0.833(5) 0.5885(14) 0.054 Uiso d D 1 1 . .
    H H7B 0.6041(18) 0.929(3) 0.654(3) 0.054 Uiso d D 1 1 . .
    H H8A 0.5304(17) 0.319(6) 0.5218(19) 0.054 Uiso d D 1 1 . .
    H H8B 0.4879(10) 0.279(5) 0.550(3) 0.054 Uiso d D 1 1 . .
    H H9A 0.5962(17) 0.146(6) 0.7445(18) 0.054 Uiso d D 1 1 . .
    H H9B 0.5732(12) 0.191(5) 0.662(2) 0.054 Uiso d D 1 1 . .
    H H10A 0.7237(12) 0.268(5) 0.727(2) 0.054 Uiso d D 1 1 . .
    H H10B 0.6695(14) 0.275(5) 0.712(3) 0.054 Uiso d D 1 1 . .
loop_
    _atom_site_aniso_label
    _atom_site_aniso_U_11
    _atom_site_aniso_U_22
    _atom_site_aniso_U_33
    _atom_site_aniso_U_12
    _atom_site_aniso_U_13
    _atom_site_aniso_U_23
    Ni1 0.0147(3) 0.0216(3) 0.0196(3) 0.000 0.0049(2) 0.000
    C1 0.0117(15) 0.0238(18) 0.0189(16) 0.0005(13) 0.0044(13) 0.0017(14)
    C2 0.0179(17) 0.0281(19) 0.0144(16) 0.0013(14) 0.0069(13) -0.0005(14)
    C3 0.0155(16) 0.0305(19) 0.0121(15) -0.0005(14) 0.0014(12) 0.0006(14)
    C4 0.0105(15) 0.0197(16) 0.0172(16) 0.0021(13) 0.0035(13) 0.0023(14)
    C5 0.0188(17) 0.0258(19) 0.0174(16) 0.0041(14) 0.0062(13) -0.0042(14)
    C6 0.0153(16) 0.0223(17) 0.0170(16) -0.0007(13) 0.0024(13) -0.0029(14)
    C7 0.0145(16) 0.0217(18) 0.0214(17) 0.0004(13) 0.0057(14) 0.0031(15)
    C8 0.0144(16) 0.0263(18) 0.0148(15) 0.0000(13) 0.0034(13) -0.0012(14)
    C9 0.0170(17) 0.037(2) 0.0146(16) 0.0034(15) 0.0055(13) -0.0029(15)
    N1 0.0123(13) 0.0229(15) 0.0136(13) 0.0014(11) 0.0026(10) -0.0014(11)
    N2 0.0151(13) 0.0272(15) 0.0155(13) -0.0008(12) 0.0058(11) -0.0021(12)
    N3 0.0144(14) 0.0370(17) 0.0149(14) 0.0017(12) 0.0026(11) -0.0043(13)
    O1 0.0167(11) 0.0254(12) 0.0180(11) 0.0023(10) 0.0010(9) 0.0010(10)
    O2 0.0169(13) 0.0498(17) 0.0221(13) 0.0123(12) 0.0056(10) 0.0020(12)
    O3 0.0210(19) 0.0179(18) 0.032(2) 0.000 -0.0087(15) 0.000
    O4 0.0194(18) 0.0150(17) 0.0248(19) 0.000 -0.0015(14) 0.000
    O5 0.0195(12) 0.0248(13) 0.0213(12) -0.0055(10) 0.0106(10) -0.0034(10)
    O6 0.0341(17) 0.0381(17) 0.0489(18) 0.0012(14) 0.0073(14) 0.0007(15)
    O7 0.0318(14) 0.0289(14) 0.0249(13) -0.0017(12) 0.0126(12) 0.0015(12)
    O8 0.0190(13) 0.0378(15) 0.0209(12) -0.0077(11) 0.0090(10) -0.0023(11)
    O9 0.0255(14) 0.0388(15) 0.0315(15) 0.0064(12) 0.0123(12) 0.0047(13)
    O10 0.0282(16) 0.0390(17) 0.0373(16) -0.0016(12) 0.0080(13) 0.0061(13)
_geom_special_details
;
;
loop_
    _geom_bond_atom_site_label_1
    _geom_bond_atom_site_label_2
    _geom_bond_site_symmetry_2
    _geom_bond_distance
    _geom_bond_publ_flag
    Ni1 O3 . 2.054(3) ?
    Ni1 O4 . 2.071(3) ?
    Ni1 O5 . 2.077(2) ?
    Ni1 N2 . 2.145(2) ?
    C1 C6 . 1.387(4) ?
    C1 C2 . 1.391(4) ?
    C1 C7 . 1.510(4) ?
    C2 C3 . 1.382(4) ?
    C2 H2 . 0.9300 ?
    C3 C4 . 1.385(4) ?
    C3 H3 . 0.9300 ?
    C4 C5 . 1.389(4) ?
    C4 N1 . 1.430(4) ?
    C5 C6 . 1.381(4) ?
    C5 H5 . 0.9300 ?
    C6 H6 . 0.9300 ?
    C7 O2 . 1.243(4) ?
    C7 O1 . 1.277(4) ?
    C8 N2 . 1.303(4) ?
    C8 N1 . 1.355(4) ?
    C8 H8 . 0.9300 ?
    C9 N3 . 1.300(4) ?
    C9 N1 . 1.370(4) ?
    C9 H9 . 0.9300 ?
    N2 N3 . 1.388(3) ?
    O3 H3A . 0.836(18) ?
    O4 H4A . 0.840(18) ?
    O5 H5A . 0.822(19) ?
    O5 H5B . 0.835(19) ?
    O6 H6A . 0.824(19) ?
    O6 H6B . 0.838(19) ?
    O7 H7A . 0.840(18) ?
    O7 H7B . 0.844(19) ?
    O8 H8A . 0.823(18) ?
    O8 H8B . 0.848(19) ?
    O9 H9A . 0.836(19) ?
    O9 H9B . 0.847(19) ?
    O10 H10A . 0.824(19) ?
    O10 H10B . 0.817(19) ?
loop_
    _geom_angle_atom_site_label_1
    _geom_angle_atom_site_label_2
    _geom_angle_atom_site_label_3
    _geom_angle_site_symmetry_1
    _geom_angle_site_symmetry_3
    _geom_angle
    _geom_angle_publ_flag
    O3 Ni1 O4 . . 180.000(2) ?
    O3 Ni1 O5 . 2_656 93.97(6) ?
    O4 Ni1 O5 . 2_656 86.03(7) ?
    O3 Ni1 O5 . . 93.97(7) ?
    O4 Ni1 O5 . . 86.03(7) ?
    O5 Ni1 O5 2_656 . 172.07(13) ?
    O3 Ni1 N2 . . 89.93(7) ?
    O4 Ni1 N2 . . 90.07(7) ?
    O5 Ni1 N2 2_656 . 92.24(9) ?
    O5 Ni1 N2 . . 87.77(9) ?
    O3 Ni1 N2 . 2_656 89.93(7) ?
    O4 Ni1 N2 . 2_656 90.07(7) ?
    O5 Ni1 N2 2_656 2_656 87.77(9) ?
    O5 Ni1 N2 . 2_656 92.24(9) ?
    N2 Ni1 N2 . 2_656 179.85(16) ?
    C6 C1 C2 . . 118.7(3) ?
    C6 C1 C7 . . 121.1(3) ?
    C2 C1 C7 . . 120.1(3) ?
    C3 C2 C1 . . 121.0(3) ?
    C3 C2 H2 . . 119.5 ?
    C1 C2 H2 . . 119.5 ?
    C2 C3 C4 . . 119.3(3) ?
    C2 C3 H3 . . 120.4 ?
    C4 C3 H3 . . 120.4 ?
    C3 C4 C5 . . 120.6(3) ?
    C3 C4 N1 . . 119.4(3) ?
    C5 C4 N1 . . 120.0(3) ?
    C6 C5 C4 . . 119.3(3) ?
    C6 C5 H5 . . 120.4 ?
    C4 C5 H5 . . 120.4 ?
    C5 C6 C1 . . 121.1(3) ?
    C5 C6 H6 . . 119.5 ?
    C1 C6 H6 . . 119.5 ?
    O2 C7 O1 . . 124.0(3) ?
    O2 C7 C1 . . 119.0(3) ?
    O1 C7 C1 . . 116.9(3) ?
    N2 C8 N1 . . 111.3(3) ?
    N2 C8 H8 . . 124.4 ?
    N1 C8 H8 . . 124.4 ?
    N3 C9 N1 . . 111.2(3) ?
    N3 C9 H9 . . 124.4 ?
    N1 C9 H9 . . 124.4 ?
    C8 N1 C9 . . 103.8(3) ?
    C8 N1 C4 . . 128.2(3) ?
    C9 N1 C4 . . 128.1(2) ?
    C8 N2 N3 . . 107.1(2) ?
    C8 N2 Ni1 . . 126.1(2) ?
    N3 N2 Ni1 . . 126.73(18) ?
    C9 N3 N2 . . 106.7(2) ?
    Ni1 O3 H3A . . 125(3) ?
    Ni1 O4 H4A . . 131(3) ?
    Ni1 O5 H5A . . 118(3) ?
    Ni1 O5 H5B . . 130(3) ?
    H5A O5 H5B . . 103(4) ?
    H6A O6 H6B . . 110(4) ?
    H7A O7 H7B . . 103(4) ?
    H8A O8 H8B . . 112(4) ?
    H9A O9 H9B . . 103(4) ?
    H10A O10 H10B . . 108(4) ?
loop_
    _geom_torsion_atom_site_label_1
    _geom_torsion_atom_site_label_2
    _geom_torsion_atom_site_label_3
    _geom_torsion_atom_site_label_4
    _geom_torsion_site_symmetry_1
    _geom_torsion_site_symmetry_2
    _geom_torsion_site_symmetry_3
    _geom_torsion_site_symmetry_4
    _geom_torsion
    _geom_torsion_publ_flag
    C6 C1 C2 C3 . . . . -2.1(5) ?
    C7 C1 C2 C3 . . . . 175.9(3) ?
    C1 C2 C3 C4 . . . . 2.0(5) ?
    C2 C3 C4 C5 . . . . -0.3(5) ?
    C2 C3 C4 N1 . . . . -179.3(3) ?
    C3 C4 C5 C6 . . . . -1.3(5) ?
    N1 C4 C5 C6 . . . . 177.7(3) ?
    C4 C5 C6 C1 . . . . 1.2(5) ?
    C2 C1 C6 C5 . . . . 0.4(5) ?
    C7 C1 C6 C5 . . . . -177.5(3) ?
    C6 C1 C7 O2 . . . . -172.3(3) ?
    C2 C1 C7 O2 . . . . 9.8(5) ?
    C6 C1 C7 O1 . . . . 9.3(5) ?
    C2 C1 C7 O1 . . . . -168.6(3) ?
    N2 C8 N1 C9 . . . . -0.1(4) ?
    N2 C8 N1 C4 . . . . 179.7(3) ?
    N3 C9 N1 C8 . . . . 0.3(4) ?
    N3 C9 N1 C4 . . . . -179.5(3) ?
    C3 C4 N1 C8 . . . . -17.2(5) ?
    C5 C4 N1 C8 . . . . 163.8(3) ?
    C3 C4 N1 C9 . . . . 162.5(3) ?
    C5 C4 N1 C9 . . . . -16.5(5) ?
    N1 C8 N2 N3 . . . . -0.1(4) ?
    N1 C8 N2 Ni1 . . . . -176.2(2) ?
    O3 Ni1 N2 C8 . . . . -109.7(3) ?
    O4 Ni1 N2 C8 . . . . 70.3(3) ?
    O5 Ni1 N2 C8 2_656 . . . 156.4(3) ?
    O5 Ni1 N2 C8 . . . . -15.7(3) ?
    O3 Ni1 N2 N3 . . . . 75.0(2) ?
    O4 Ni1 N2 N3 . . . . -105.0(2) ?
    O5 Ni1 N2 N3 2_656 . . . -19.0(3) ?
    O5 Ni1 N2 N3 . . . . 169.0(3) ?
    N1 C9 N3 N2 . . . . -0.4(4) ?
    C8 N2 N3 C9 . . . . 0.3(4) ?
    Ni1 N2 N3 C9 . . . . 176.4(2) ?
loop_
    _geom_hbond_atom_site_label_D
    _geom_hbond_atom_site_label_H
    _geom_hbond_atom_site_label_A
    _geom_hbond_site_symmetry_A
    _geom_hbond_distance_DH
    _geom_hbond_distance_HA
    _geom_hbond_distance_DA
    _geom_hbond_angle_DHA
    O3 H3A O1 7_667 0.84(2) 1.93(2) 2.751(3) 167(4)
    O4 H4A O1 7_657 0.84(2) 1.86(2) 2.692(3) 172(4)
    O5 H5A O8 . 0.82(2) 1.94(2) 2.752(3) 169(4)
    O5 H5B O7 . 0.83(2) 1.84(2) 2.670(3) 171(4)
    O6 H6A O7 . 0.82(2) 1.95(2) 2.773(4) 178(4)
    O6 H6B O10 . 0.84(2) 1.91(3) 2.747(4) 177(6)
    O7 H7A O2 4_656 0.84(2) 1.84(2) 2.674(3) 170(4)
    O7 H7B O9 1_565 0.84(2) 1.88(2) 2.715(4) 171(4)
    O8 H8A N3 6_565 0.82(2) 2.16(2) 2.943(3) 160(4)
    O8 H8B O2 8_455 0.85(2) 1.918(19) 2.763(3) 175(4)
    O9 H9A O1 7_657 0.84(2) 1.93(2) 2.751(3) 169(4)
    O9 H9B O8 . 0.85(2) 1.93(2) 2.757(3) 164(4)
