# Supplementary material for: Tetra­aqua­bis­[4-(4H-1,2,4-triazol-4-yl)benzoato-κN 1]nickel(II) deca­hydrate
Source: Acta Crystallogr Sect E Struct Rep Online. 2011 Dec 3;68(Pt 1):m10. doi: 10.1107/S1600536811051063 (PMC3254290; doi:10.1107/S1600536811051063)
Supplement: Supplementary file 2 [file e-68-00m10-Isup2.hkl]

#
# h,k,l, Fc-squared, Fo-squared, sigma(Fo-squared) and status flag
#
data_I
_shelx_title ' 1 in C2/c'
_shelx_refln_list_code          4
_shelx_F_calc_maximum      419.45
_exptl_crystal_F_000      1448.00
_reflns_d_resolution_high  0.8125
 
loop_
 _symmetry_equiv_pos_as_xyz
 'x, y, z'
 '-x, y, -z+1/2'
 'x+1/2, y+1/2, z'
 '-x+1/2, y+1/2, -z+1/2'
 '-x, -y, -z'
 'x, -y, z-1/2'
 '-x+1/2, -y+1/2, -z'
 'x+1/2, -y+1/2, z-1/2'
 
_cell_length_a    25.8401
_cell_length_b     7.8664
_cell_length_c    16.8013
_cell_angle_alpha  90.000
_cell_angle_beta  112.712
_cell_angle_gamma  90.000
 
_shelx_F_squared_multiplier     1.000
 
loop_
 _refln_index_h
 _refln_index_k
 _refln_index_l
 _refln_F_squared_calc
 _refln_F_squared_meas
 _refln_F_squared_sigma
 _refln_observed_status
   4   0   0     1423.50     1155.27     84.09 o
   6   0   0     1290.80     1798.66     93.23 o
   8   0   0     1801.02     1178.06     87.97 o
  10   0   0    69183.05    67422.12   1703.60 o
  12   0   0    27131.88    28530.67    803.62 o
  14   0   0     5361.62     5009.76    236.37 o
  16   0   0     5494.33     4825.80    343.66 o
  18   0   0      592.04      349.14    131.61 o
  20   0   0     4239.53     4326.77    425.91 o
  22   0   0      368.92      244.95    129.78 o
  24   0   0     6947.91     7032.15    524.62 o
  26   0   0     2834.67     2822.36    403.98 o
  28   0   0      375.48      736.67    239.46 o
   1   1   0    21803.57    21281.27    472.43 o
   3   1   0    10261.44    10418.24    262.98 o
   5   1   0    29598.44    30941.58    705.07 o
   7   1   0     5714.69     5382.02    145.41 o
   9   1   0     1365.68     1466.51     97.89 o
  11   1   0     7151.28     8752.55    270.17 o
  13   1   0     6904.82     7513.30    279.41 o
  15   1   0    11003.32    10458.83    247.58 o
  17   1   0     2053.58     1718.22    173.76 o
  19   1   0      482.26      419.17     99.93 o
  21   1   0      229.20      581.67    134.35 o
  23   1   0     5261.39     5053.53    805.21 o
  25   1   0     1710.72     2102.45    238.47 o
  27   1   0       38.15        2.56     79.48 o
  29   1   0       31.85       33.91     89.13 o
   0   2   0     6666.88     6665.73    198.33 o
   2   2   0     9966.54    10699.35    231.08 o
   4   2   0      411.89      407.43     41.47 o
   6   2   0      699.77      697.59     63.17 o
   8   2   0      131.83      100.88     36.11 o
  10   2   0    14512.63    15902.29    354.66 o
  12   2   0      924.64     1127.35     79.40 o
  14   2   0      273.20      223.59     44.10 o
  16   2   0     2308.10     2366.89    132.44 o
  18   2   0     2586.44     2285.56    209.20 o
  20   2   0      155.97      197.07     81.15 o
  22   2   0      505.27      634.97    294.30 o
  24   2   0     1010.51     1156.61    177.30 o
  26   2   0      184.14      229.81    105.20 o
  28   2   0       20.04      -41.35     81.89 o
   1   3   0       72.85       81.57     35.88 o
   3   3   0     2378.82     2305.00    100.88 o
   5   3   0    51958.60    53107.59    969.86 o
   7   3   0     1041.58     1028.90     87.95 o
   9   3   0     2723.72     3033.35    150.12 o
  11   3   0      282.91      296.97     51.15 o
  13   3   0       18.20      -13.30     29.04 o
  15   3   0     8417.56     9387.88    370.11 o
  17   3   0      189.23      309.75     87.82 o
  19   3   0     1838.94     1750.23    204.73 o
  21   3   0      166.55       45.46     74.25 o
  23   3   0        4.02      -16.72     80.43 o
  25   3   0      433.32      272.61    127.96 o
  27   3   0       26.10       48.98     96.53 o
   0   4   0    69061.72    72521.09   1606.92 o
   2   4   0    15076.65    15758.97    313.48 o
   4   4   0      113.67       50.76     30.67 o
   6   4   0      720.84      779.71     74.38 o
   8   4   0     1973.62     1759.19    114.18 o
  10   4   0    12901.09    13293.11    336.98 o
  12   4   0     6297.83     6153.34    211.22 o
  14   4   0     4849.85     4921.48    284.25 o
  16   4   0     3099.91     2997.17    457.90 o
  18   4   0      199.35       95.25     69.73 o
  20   4   0     4162.62     4025.30    312.79 o
  22   4   0       52.91      118.48     87.07 o
  24   4   0     2426.43     1598.80    212.89 o
  26   4   0     1282.57     1248.75    206.37 o
   1   5   0     4109.56     3947.23    145.15 o
   3   5   0     3119.13     3118.09    158.31 o
   5   5   0     1104.33     1218.95    108.00 o
   7   5   0     3071.07     3162.95    161.33 o
   9   5   0      200.55      199.33     53.81 o
  11   5   0     1604.09     1509.44    181.88 o
  13   5   0     2191.79     2184.53    348.23 o
  15   5   0     1673.01     2107.94    214.72 o
  17   5   0     3172.29     3381.84    292.47 o
  19   5   0      267.71      219.35    108.76 o
  21   5   0     3050.12     3036.68    285.65 o
  23   5   0     3113.27     3687.64    461.56 o
  25   5   0     1060.87     1102.05    199.67 o
   0   6   0      555.23      567.77    177.31 o
   2   6   0     1394.94     1428.91    120.84 o
   4   6   0     1000.05     1074.07    151.71 o
   6   6   0      191.08      256.42     53.61 o
   8   6   0      641.53      783.73     85.76 o
  10   6   0     5348.97     5138.92    478.92 o
  12   6   0     3819.18     4512.06    312.73 o
  14   6   0      767.59     1044.13    157.55 o
  16   6   0     1902.85     1898.66    214.46 o
  18   6   0      603.61      971.47    164.71 o
  20   6   0       87.52        9.14     86.60 o
  22   6   0      108.52      202.16    109.22 o
   1   7   0     1980.50     2134.39    143.62 o
   3   7   0      514.13      412.82     97.89 o
   5   7   0        7.07       31.62     44.04 o
   7   7   0     1018.14      896.32    115.93 o
   9   7   0      328.14      362.52     98.80 o
  11   7   0      191.16      163.84     68.45 o
  13   7   0      427.07      376.89     93.47 o
  15   7   0       13.66      -64.81     64.81 o
  17   7   0      884.17      870.59    160.73 o
  19   7   0      832.81      628.34    152.50 o
   0   8   0      491.95      615.00    132.10 o
   2   8   0      278.69      237.73     67.94 o
   4   8   0        7.02       10.77     49.56 o
   6   8   0      118.88      123.51     71.42 o
   8   8   0        0.63       -1.04     60.18 o
  10   8   0     1240.18     1452.64    161.75 o
  12   8   0       15.50      -14.57     63.60 o
  14   8   0      986.95     1206.78    158.46 o
  16   8   0        0.69      -21.66     68.29 o
   1   9   0       55.33       18.41     57.52 o
   3   9   0      632.96      826.53    195.59 o
   5   9   0       14.20       -0.78     63.06 o
   7   9   0      507.03      497.71    108.63 o
   9   9   0      289.99      421.58    107.28 o
 -29   1   1       95.44      156.21    105.65 o
 -27   1   1      124.64       75.44     92.39 o
 -25   1   1      918.54      751.29    147.33 o
 -23   1   1     1565.14     1601.29    285.16 o
 -21   1   1        6.94       58.85     66.88 o
 -19   1   1     5279.73     4900.05    444.19 o
 -17   1   1     8539.71     8425.08    257.69 o
 -15   1   1     7229.30     6978.35    216.27 o
 -13   1   1      488.00      572.10     92.34 o
 -11   1   1       40.20      147.30     30.88 o
  -9   1   1    14756.86    15361.77    297.95 o
  -7   1   1    10017.65    10438.69    259.57 o
  -5   1   1     2968.59     2696.92     94.80 o
  -3   1   1      248.96      178.78     26.78 o
  -1   1   1     1044.94      672.60     53.92 o
   1   1   1     3611.65     3666.88    153.55 o
   3   1   1     3792.20     3799.49    145.32 o
   5   1   1     4150.69     4065.78    117.20 o
   7   1   1      588.10      695.92     57.47 o
   9   1   1     2667.84     3337.09    108.92 o
  11   1   1       18.07       33.21     25.45 o
  13   1   1     1157.64     1173.49     83.68 o
  15   1   1     1217.74     1001.90     96.55 o
  17   1   1        5.45       14.94     38.72 o
  19   1   1      803.33      873.83    153.55 o
  21   1   1     1156.04     1229.10    218.44 o
  23   1   1     1671.80     1678.57    208.72 o
  25   1   1     1347.28     1617.16    500.86 o
  27   1   1      351.37      271.45    109.56 o
 -28   2   1     1050.88     1173.40    194.14 o
 -26   2   1     1412.19     1472.98    205.57 o
 -24   2   1     1513.22     1495.18    386.61 o
 -22   2   1      402.65      217.82     89.16 o
 -20   2   1     1352.82     1450.20    172.52 o
 -18   2   1     2914.58     2644.38    217.51 o
 -16   2   1     8600.20     8377.40    228.04 o
 -14   2   1    17158.94    17227.31    389.96 o
 -12   2   1     9680.09     9028.52    216.33 o
 -10   2   1       70.10      203.95     48.44 o
  -8   2   1     7370.02     8564.59    203.95 o
  -6   2   1    11961.84    13163.85    360.88 o
  -4   2   1      143.64      195.83     40.01 o
  -2   2   1   175937.39   180856.05   2635.86 o
   0   2   1    33658.30    34349.50    626.75 o
   2   2   1    13528.46    15719.47    320.28 o
   4   2   1     9677.63    11800.00    260.68 o
   6   2   1     1085.35     1661.41     92.72 o
   8   2   1      111.97       26.69     24.09 o
  10   2   1     7886.77     8162.43    342.39 o
  12   2   1      364.45      365.16     66.73 o
  14   2   1     1603.73     1641.34    119.58 o
  16   2   1     3497.89     3646.40    178.21 o
  18   2   1     1642.92     1469.99    128.27 o
  20   2   1       11.01      -47.66     53.87 o
  22   2   1     5793.38     5349.73    367.73 o
  24   2   1     3979.47     4079.95    328.63 o
  26   2   1      209.81      131.61    101.42 o
  28   2   1      479.23      595.91    228.49 o
 -27   3   1      898.21      971.86    182.87 o
 -25   3   1     2869.70     3204.16    321.72 o
 -23   3   1     2767.77     2591.63    272.37 o
 -21   3   1       66.07       65.44     70.44 o
 -19   3   1     2573.93     2628.85    239.64 o
 -17   3   1     7337.09     6937.00    322.37 o
 -15   3   1     9433.29     9213.87    418.60 o
 -13   3   1     1979.83     1615.13    139.84 o
 -11   3   1       62.52       39.01     30.44 o
  -9   3   1     1991.46     1901.48     98.98 o
  -7   3   1      793.90      659.37     59.32 o
  -5   3   1     6786.46     6451.69    176.65 o
  -3   3   1    17519.91    16908.95    310.38 o
  -1   3   1    33786.85    33463.56    550.24 o
   1   3   1    12418.83    11935.06    276.30 o
   3   3   1     4377.92     4286.61    140.27 o
   5   3   1    27525.73    27375.24    547.63 o
   7   3   1    14641.15    14481.77    336.78 o
   9   3   1     1749.66     1389.69    198.09 o
  11   3   1     3545.61     3472.60    169.88 o
  13   3   1     1937.21     1749.28    140.47 o
  15   3   1     3230.88     2892.43    166.83 o
  17   3   1     1269.52     1091.52    151.54 o
  19   3   1     1364.29     1517.23    185.45 o
  21   3   1     7065.91     6780.41    498.12 o
  23   3   1     2419.76     2478.36    257.80 o
  25   3   1     1193.08     1112.33    336.34 o
  27   3   1       86.12      126.75    106.14 o
 -26   4   1     1374.15     1511.67    406.72 o
 -24   4   1     1064.30     1056.85    242.20 o
 -22   4   1      342.12      328.75    113.74 o
 -20   4   1     3760.03     3795.06    443.28 o
 -18   4   1     1653.60     1628.07    186.74 o
 -16   4   1     2491.47     2445.32    214.55 o
 -14   4   1     1110.75     1326.46    158.14 o
 -12   4   1      126.70      177.06     66.33 o
 -10   4   1       92.93       53.30     37.85 o
  -8   4   1     4682.39     5134.90    173.62 o
  -6   4   1      714.16      752.81    102.90 o
  -4   4   1      720.59     1012.41     73.23 o
  -2   4   1    15697.84    16969.44    331.43 o
   0   4   1    19261.82    19776.85    374.28 o
   2   4   1    14011.75    13404.41    324.45 o
   4   4   1     8226.56     8048.42    230.70 o
   6   4   1    13929.49    13977.97    342.88 o
   8   4   1        5.50       49.52     45.20 o
  10   4   1     4774.38     5196.49    192.32 o
  12   4   1     5739.97     5785.97    233.41 o
  14   4   1     3013.10     3679.75    572.15 o
  16   4   1     3267.44     3201.78    263.68 o
  18   4   1     2964.55     2991.15    262.18 o
  20   4   1      646.93      820.10    245.86 o
  22   4   1     4613.55     5194.02    380.64 o
  24   4   1      619.61      776.45    167.30 o
  26   4   1      995.81     1211.90    206.14 o
 -25   5   1      251.95      349.20    140.75 o
 -23   5   1       11.70       15.00     97.80 o
 -21   5   1      436.45      470.37    126.65 o
 -19   5   1       62.80       15.75     74.25 o
 -17   5   1       14.75       32.90     83.17 o
 -15   5   1      429.45      337.63     99.50 o
 -13   5   1      354.70      561.79    234.89 o
 -11   5   1      504.36      424.11     91.66 o
  -9   5   1      147.60       93.74     43.49 o
  -7   5   1       43.26       45.75     33.03 o
  -5   5   1     1261.21     1147.63     86.61 o
  -3   5   1      451.35      370.87     53.82 o
  -1   5   1     5416.45     5776.62    173.58 o
   1   5   1       51.58       -4.25     27.13 o
   3   5   1       28.22      -20.17     28.85 o
   5   5   1      138.34      127.19     47.04 o
   7   5   1      556.68      565.74     77.06 o
   9   5   1       31.92       58.48     43.81 o
  11   5   1       98.18      128.97     53.45 o
  13   5   1      194.62      295.85     93.17 o
  15   5   1      124.08      180.67     79.64 o
  17   5   1      831.76     1089.10    164.62 o
  19   5   1       78.73       73.26     80.41 o
  21   5   1      131.62       70.12    132.53 o
  23   5   1        6.27       20.86     92.09 o
 -22   6   1      617.80      784.51    164.77 o
 -20   6   1       67.68       91.40     85.60 o
 -18   6   1       92.75       97.20    127.04 o
 -16   6   1      886.69      916.49    149.25 o
 -14   6   1      529.00      468.80    217.53 o
 -12   6   1     1135.04     1325.62    136.26 o
 -10   6   1      553.82      552.81     89.88 o
  -8   6   1      422.22      374.77     75.04 o
  -6   6   1       44.14        0.89     32.44 o
  -4   6   1      407.21      450.63     66.67 o
  -2   6   1     1728.55     1481.46    108.60 o
   0   6   1     2928.26     2916.85    152.33 o
   2   6   1      682.34      596.42     71.62 o
   4   6   1       11.18        4.47     34.86 o
   6   6   1      254.31      386.58     91.75 o
   8   6   1     1187.57     1493.87    239.45 o
  10   6   1     2974.28     3047.17    247.52 o
  12   6   1     1333.00     1526.65    183.43 o
  14   6   1     1063.79     1064.70    217.53 o
  16   6   1       97.35      190.71     88.27 o
  18   6   1       99.87       71.13     86.90 o
  20   6   1     1186.51     1116.83    374.73 o
  22   6   1      124.87       24.42    170.91 o
 -19   7   1      367.75      639.19    122.10 o
 -17   7   1      833.68     1008.95    220.58 o
 -15   7   1     1809.90     1678.78    171.85 o
 -13   7   1     1099.71     1104.08    137.55 o
 -11   7   1      279.41      253.93    129.22 o
  -9   7   1      595.81      820.47    146.13 o
  -7   7   1      279.39      336.35     79.46 o
  -5   7   1     2792.10     3444.71    218.46 o
  -3   7   1     8140.25     7529.84    236.90 o
  -1   7   1      187.85      178.30     56.79 o
   1   7   1     3849.34     4055.55    198.03 o
   3   7   1     1718.85     1746.75    160.98 o
   5   7   1     4323.51     4607.90    359.99 o
   7   7   1     4918.91     4917.49    270.26 o
   9   7   1      724.70      739.57    112.36 o
  11   7   1     3123.95     3612.34    616.93 o
  13   7   1     1830.25     2213.43    237.12 o
  15   7   1     1089.99     1229.83    186.74 o
  17   7   1      440.52      720.23    151.99 o
  19   7   1      901.86      733.94    161.55 o
 -16   8   1     3545.43     4219.36    363.72 o
 -14   8   1      889.86      781.78    131.46 o
 -12   8   1     3121.94     3292.39    241.06 o
 -10   8   1      123.33      138.63     73.66 o
  -8   8   1      390.40      347.75     87.24 o
  -6   8   1     1151.92     1180.14    140.60 o
  -4   8   1     1568.32     1986.85    308.03 o
  -2   8   1     4556.77     4045.52    213.07 o
   0   8   1     3327.21     3153.19    189.49 o
   2   8   1     2593.71     2637.68    184.97 o
   4   8   1     1373.80     1387.30    127.44 o
   6   8   1     1546.14     1694.31    165.80 o
   8   8   1      137.87       26.01     63.36 o
  10   8   1     3105.00     3754.26    300.65 o
  12   8   1     1119.20     1437.37    169.97 o
  14   8   1     1901.84     2162.39    206.89 o
 -11   9   1      313.79      288.70    145.32 o
  -9   9   1      723.06      683.29    240.38 o
  -7   9   1      135.34       61.51     90.23 o
  -5   9   1       23.48      -49.35     72.02 o
  -3   9   1      297.54      214.49    136.30 o
  -1   9   1       13.61       50.62     58.70 o
   1   9   1     1459.81     1334.14    133.66 o
   3   9   1      429.10      537.34    110.09 o
   5   9   1        3.57       10.22     67.12 o
   7   9   1      106.13      307.20     96.00 o
   9   9   1        7.10       81.07     75.06 o
 -30   0   2     2862.11     3058.17    442.37 o
 -28   0   2     5902.71     5655.69    586.77 o
 -26   0   2     7337.79     7249.67    544.73 o
 -24   0   2       34.51      -71.29     71.29 o
 -22   0   2      164.54      285.16    124.30 o
 -20   0   2     9095.19     8379.35    508.17 o
 -18   0   2    36313.85    35463.58   1035.19 o
 -16   0   2    31804.92    31336.35    923.17 o
 -14   0   2    31849.62    32551.13    916.11 o
 -12   0   2    16495.03    19719.02    596.69 o
 -10   0   2     6373.71     5874.85    234.95 o
  -8   0   2      505.99      571.34     72.03 o
  -6   0   2    10162.69    10166.79    303.10 o
  -4   0   2    19796.77    20990.41    661.72 o
  -2   0   2   116191.23   123376.03   3648.60 o
   0   0   2       25.71      -12.80     16.45 o
   2   0   2    12513.03    11658.51    285.65 o
   4   0   2    26638.66    24589.57    567.36 o
   6   0   2    29805.47    29636.20    690.61 o
   8   0   2     8958.32     8767.58    276.16 o
  10   0   2    83601.29    87268.64   1903.92 o
  12   0   2     7491.80     7263.30    271.25 o
  14   0   2      384.95      339.04     74.66 o
  16   0   2     6835.96     6435.97    280.28 o
  18   0   2      530.61      626.99    173.66 o
  20   0   2    20933.75    22372.35   1020.00 o
  22   0   2    11909.57    12196.12    718.39 o
  24   0   2     2865.86     2762.04    389.35 o
  26   0   2     1226.43     1407.53    299.78 o
  28   0   2     1866.63     1756.67    341.83 o
 -29   1   2      352.48      330.29    127.08 o
 -27   1   2      134.91      336.87    116.54 o
 -25   1   2     3616.11     3466.09    594.09 o
 -23   1   2       59.41      -33.45    105.11 o
 -21   1   2     3982.63     4219.85    487.15 o
 -19   1   2     7341.37     7245.22    246.46 o
 -17   1   2     1616.22     1819.07    127.37 o
 -15   1   2    14362.66    14777.89    359.98 o
 -13   1   2      741.42     1441.17    112.26 o
 -11   1   2    12116.08    11804.16    312.39 o
  -9   1   2      783.34      546.61     72.37 o
  -7   1   2    14597.19    16222.85    364.97 o
  -5   1   2    11958.90    12467.78    235.76 o
  -3   1   2     5659.38     5472.95    233.52 o
  -1   1   2     5684.39     5223.88    149.84 o
   1   1   2     1724.82     1754.68     53.41 o
   3   1   2      501.61      378.68     36.15 o
   5   1   2    44112.78    44817.25    808.69 o
   7   1   2    15555.75    15123.42    286.93 o
   9   1   2      424.98      241.84     43.71 o
  11   1   2     3489.23     3506.61    141.47 o
  13   1   2       13.95       39.60     34.60 o
  15   1   2     3624.33     3480.94    175.63 o
  17   1   2     2021.78     1708.80    136.50 o
  19   1   2     1908.98     2024.97    158.19 o
  21   1   2     4190.67     4483.16    327.23 o
  23   1   2     1745.96     1812.50    217.31 o
  25   1   2     1574.37     1752.12    222.26 o
  27   1   2       70.90       22.54     93.17 o
 -28   2   2       15.75       51.93     93.06 o
 -26   2   2        2.99       -0.91     72.82 o
 -24   2   2      331.89      198.85     88.93 o
 -22   2   2      689.49      732.65    378.39 o
 -20   2   2       20.75       23.76     59.46 o
 -18   2   2      409.04      482.53     93.48 o
 -16   2   2        3.08       72.70     42.57 o
 -14   2   2     1948.39     1801.25    108.44 o
 -12   2   2     3529.66     3317.16    110.44 o
 -10   2   2      341.60      420.52     83.03 o
  -8   2   2      126.66       73.89     33.30 o
  -6   2   2     1219.36     1364.35     89.19 o
  -4   2   2     5707.01     6297.54    174.14 o
  -2   2   2   122345.14   127127.39   2165.81 o
   0   2   2     7227.25     7906.94    186.29 o
   2   2   2     4440.52     4591.78    133.43 o
   4   2   2     3081.86     2797.85    133.74 o
   6   2   2      469.99      658.77     61.28 o
   8   2   2      883.00      634.39     96.06 o
  10   2   2        2.22      -21.71     21.71 o
  12   2   2      137.44       91.39     40.62 o
  14   2   2       29.50       -3.66     65.81 o
  16   2   2      171.63      126.64     64.75 o
  18   2   2     2993.73     3146.68    191.59 o
  20   2   2       11.76      -10.00     76.77 o
  22   2   2      517.19      502.69    122.79 o
  24   2   2      836.30     1036.45    255.91 o
  26   2   2       33.75       49.35    133.44 o
 -27   3   2        1.86      -27.18     78.81 o
 -25   3   2      452.32      405.41    127.04 o
 -23   3   2      853.05      605.29    196.51 o
 -21   3   2      641.26      690.60    206.56 o
 -19   3   2      943.12      722.12    196.45 o
 -17   3   2     1015.12     1058.32    214.55 o
 -15   3   2      319.00      232.65     63.79 o
 -13   3   2      798.85      768.89     95.85 o
 -11   3   2      706.72      567.49     68.27 o
  -9   3   2      170.77      155.42     54.71 o
  -7   3   2    12975.12    14055.81    308.64 o
  -5   3   2    13701.96    14458.82    274.11 o
  -3   3   2     1248.20     1304.01     70.37 o
  -1   3   2      199.40      196.13     37.25 o
   1   3   2      347.86      431.19     50.76 o
   3   3   2     7579.61     8120.28    216.56 o
   5   3   2    16449.93    17345.43    384.02 o
   7   3   2      979.59     1199.63    122.48 o
   9   3   2     5518.95     6548.70    353.96 o
  11   3   2      387.05      290.73     75.38 o
  13   3   2        2.39      -33.83     33.83 o
  15   3   2     4694.95     4329.81    202.90 o
  17   3   2       91.63      156.73    168.17 o
  19   3   2     1894.19     1605.08    192.98 o
  21   3   2       51.18       90.78     83.99 o
  23   3   2       49.81       -3.80     75.74 o
  25   3   2     1362.68     1516.79    221.91 o
 -26   4   2     1199.39     1633.52    242.20 o
 -24   4   2       24.53       67.18     84.58 o
 -22   4   2      300.35      344.72    110.24 o
 -20   4   2     1918.26     2010.42    405.81 o
 -18   4   2     8570.21     7901.93    357.98 o
 -16   4   2     3950.84     4096.95    280.86 o
 -14   4   2     7979.73     8033.02    337.02 o
 -12   4   2      212.13      127.04     62.04 o
 -10   4   2     2882.23     2700.67    125.87 o
  -8   4   2      328.53      280.46     41.93 o
  -6   4   2     3237.95     3025.90    125.51 o
  -4   4   2    27217.39    27668.89    488.37 o
  -2   4   2     7028.98     7138.93    180.80 o
   0   4   2     9640.79     9746.15    260.07 o
   2   4   2     5333.72     4764.16    176.77 o
   4   4   2     1142.00     1055.36     90.35 o
   6   4   2     3878.37     3929.78    166.39 o
   8   4   2     4278.64     4148.37    176.97 o
  10   4   2    15113.14    15276.86    390.23 o
  12   4   2     7102.31     7455.66    250.94 o
  14   4   2      120.15       88.70     48.88 o
  16   4   2       21.64       14.71     66.11 o
  18   4   2     2024.94     2849.40    261.24 o
  20   4   2     1664.97     1917.60    443.28 o
  22   4   2     4300.36     4287.33    348.23 o
  24   4   2     1376.37     1656.85    229.80 o
 -25   5   2       67.18      -23.32     94.94 o
 -23   5   2       42.18      411.53    166.34 o
 -21   5   2       45.65       -3.26     74.94 o
 -19   5   2     3058.81     3195.60    272.37 o
 -17   5   2     9234.72     8896.62    395.12 o
 -15   5   2      946.65     1451.60    175.64 o
 -13   5   2     1621.37     1567.31    170.82 o
 -11   5   2      472.99      513.34    153.74 o
  -9   5   2     1668.18     1522.30    101.30 o
  -7   5   2     8627.21     8581.34    222.33 o
  -5   5   2     6734.00     6907.66    192.38 o
  -3   5   2     3225.54     3071.28    136.10 o
  -1   5   2     2511.85     2478.88    149.60 o
   1   5   2     1171.45     1072.83     98.15 o
   3   5   2    12585.70    12036.18    325.31 o
   5   5   2     6561.51     6328.84    220.55 o
   7   5   2      986.48     1047.92    102.84 o
   9   5   2     3904.78     4289.08    205.51 o
  11   5   2       28.38       51.02     47.17 o
  13   5   2      242.59      298.84     92.22 o
  15   5   2       90.98      100.59     73.54 o
  17   5   2      123.11      193.36     91.35 o
  19   5   2     4553.36     4843.41    356.75 o
  21   5   2      639.89      791.07    163.20 o
  23   5   2      346.63      826.89    282.42 o
 -24   6   2      720.15      482.28    148.49 o
 -22   6   2     1843.60     2258.64    615.11 o
 -20   6   2        5.67      -13.00     74.25 o
 -18   6   2     1868.85     1477.53    193.23 o
 -16   6   2      161.23      176.98     71.45 o
 -14   6   2     5612.22     5726.16    410.84 o
 -12   6   2     1376.94     1399.46    140.99 o
 -10   6   2      175.37      113.31     58.08 o
  -8   6   2       84.47       92.38     85.11 o
  -6   6   2      144.94       71.53     40.92 o
  -4   6   2     2418.41     2628.69    143.52 o
  -2   6   2    18484.30    18067.45    388.05 o
   0   6   2        8.19        3.90     34.56 o
   2   6   2     1492.68     1469.81    109.84 o
   4   6   2      817.13     1077.93    110.46 o
   6   6   2      545.19      647.57     92.09 o
   8   6   2     1300.43     1133.84    116.98 o
  10   6   2      134.01      120.63     72.30 o
  12   6   2      178.94      233.57    120.65 o
  14   6   2      167.38       99.73     79.05 o
  16   6   2       48.53      162.33     85.77 o
  18   6   2        5.63      -27.97     77.26 o
  20   6   2      489.77      420.11    134.85 o
 -21   7   2      210.50      204.70    116.93 o
 -19   7   2      385.70      360.39    122.46 o
 -17   7   2      917.06      729.72    120.77 o
 -15   7   2       48.33      110.70     69.82 o
 -13   7   2      943.80      880.43    190.72 o
 -11   7   2      256.28      270.47     78.20 o
  -9   7   2      499.89      480.73     92.38 o
  -7   7   2        1.92        6.59     50.83 o
  -5   7   2      786.41      946.15     97.43 o
  -3   7   2       70.61       25.22     56.99 o
  -1   7   2     1232.62     1346.41    115.12 o
   1   7   2     1496.53     1715.08    128.09 o
   3   7   2     1224.02     1199.17    109.72 o
   5   7   2      240.27      296.56     84.43 o
   7   7   2       94.10        6.51     67.83 o
   9   7   2      232.41      236.19    133.44 o
  11   7   2       69.04       25.55     76.41 o
  13   7   2      915.84      792.99    170.91 o
  15   7   2       69.29       75.15     91.35 o
  17   7   2       20.05      147.18    103.19 o
 -16   8   2       10.42       27.69     93.98 o
 -14   8   2      226.44      260.27    115.16 o
 -12   8   2     4458.09     4146.36    353.71 o
 -10   8   2      291.71      -51.18     98.71 o
  -8   8   2       57.03       55.42     64.91 o
  -6   8   2      574.79      589.03    182.15 o
  -4   8   2     1444.38     1343.85    233.59 o
  -2   8   2      643.97      710.50     95.67 o
   0   8   2       41.50       33.97     52.21 o
   2   8   2       34.45       14.38     58.84 o
   4   8   2      230.78      235.80     69.22 o
   6   8   2       23.15        8.33     55.26 o
   8   8   2      928.50     1121.98    144.11 o
  10   8   2      132.84      224.96    146.09 o
  12   8   2      966.09     1115.35    190.94 o
  14   8   2       23.26       27.18    121.56 o
 -11   9   2      246.43      293.50    176.40 o
  -9   9   2      141.67       58.07     91.60 o
  -7   9   2     1796.36     1972.36    338.17 o
  -5   9   2      421.95      269.14    144.41 o
  -3   9   2        4.51        6.30     83.54 o
  -1   9   2       35.40       12.92     84.06 o
   1   9   2      380.29      481.38    107.11 o
   3   9   2     1673.01     1870.60    263.23 o
   5   9   2       19.35       -6.35     82.74 o
   7   9   2       45.15      168.82    105.05 o
   9   9   2      246.59      378.43    131.92 o
 -29   1   3       14.66       68.04     92.09 o
 -27   1   3      105.01      143.49    180.97 o
 -25   1   3       47.26      109.51     84.60 o
 -23   1   3      393.44      577.29    160.86 o
 -21   1   3      253.21      356.19     97.32 o
 -19   1   3        4.31      -23.16     36.69 o
 -17   1   3      378.90      347.81     61.88 o
 -15   1   3     1262.52     1037.79     94.19 o
 -13   1   3     5441.02     5166.83    266.89 o
 -11   1   3      717.27      582.87    116.82 o
  -9   1   3     1519.01     1883.05    100.41 o
  -7   1   3     6171.99     5855.94    140.08 o
  -5   1   3     9115.86     9168.98    183.41 o
  -3   1   3     6942.65     6963.75    202.63 o
  -1   1   3     8640.90     8675.98    255.50 o
   1   1   3      998.87      889.25     43.64 o
   3   1   3    29509.06    30430.96    493.69 o
   5   1   3    17534.29    18285.53    329.87 o
   7   1   3     6211.11     5792.66    151.28 o
   9   1   3    16285.98    16808.11    381.86 o
  11   1   3       17.33       18.03     25.40 o
  13   1   3      712.44      783.67    120.33 o
  15   1   3      163.39      233.79     60.20 o
  17   1   3       30.18       11.45     47.71 o
  19   1   3     2863.05     2695.12    222.58 o
  21   1   3       41.29      118.00     62.67 o
  23   1   3      485.03      616.04    142.82 o
  25   1   3        5.50       14.09     75.98 o
  27   1   3       47.34       83.91    105.11 o
 -30   2   3     1102.25     1545.09    227.09 o
 -28   2   3     1859.72     2405.24    369.25 o
 -26   2   3      843.52      570.13    130.62 o
 -24   2   3     1896.61     1682.08    202.69 o
 -22   2   3       69.14       41.35     71.29 o
 -20   2   3     6408.99     6719.29    249.12 o
 -18   2   3     5789.63     5607.91    457.51 o
 -16   2   3     5616.10     5339.38    223.36 o
 -14   2   3      469.11      530.14     78.37 o
 -12   2   3      736.53     1105.18    101.11 o
 -10   2   3     1101.20      795.33     80.18 o
  -8   2   3     2331.55     1924.37    174.00 o
  -6   2   3      357.64      261.93     51.87 o
  -4   2   3    37900.57    40336.17   1013.68 o
  -2   2   3    10100.35    11807.95    463.39 o
   0   2   3     7059.51     6222.95    160.68 o
   2   2   3      673.16      410.59     44.25 o
   4   2   3    24787.45    24114.76    484.39 o
   6   2   3     3826.98     3204.79    168.98 o
   8   2   3    22089.30    22168.22    478.69 o
  10   2   3     4370.11     4266.56    164.62 o
  12   2   3      241.78      293.07     77.84 o
  14   2   3      149.34      172.41     51.63 o
  16   2   3      697.54      770.76    114.46 o
  18   2   3      631.09      660.13    114.61 o
  20   2   3     4341.46     3869.78    427.74 o
  22   2   3      157.91      435.05    184.62 o
  24   2   3     1441.63     1345.35    197.27 o
  26   2   3      182.07      118.61    111.52 o
 -29   3   3      951.83     1198.63    323.55 o
 -27   3   3      578.25      910.55    167.30 o
 -25   3   3       60.34       63.79     86.34 o
 -23   3   3      378.38      252.19     93.54 o
 -21   3   3     6362.23     5715.80    581.29 o
 -19   3   3     8465.00     8331.71    316.11 o
 -17   3   3     6440.93     6244.16    253.99 o
 -15   3   3     1404.67     1278.75    230.27 o
 -13   3   3     6870.84     6420.13    239.95 o
 -11   3   3     9050.46     8631.50    273.80 o
  -9   3   3     6853.87     6114.20    178.87 o
  -7   3   3     7286.61     6935.94    174.20 o
  -5   3   3      865.65      628.58     48.07 o
  -3   3   3     3157.43     3088.79    115.50 o
  -1   3   3      440.79      378.31     47.01 o
   1   3   3     4711.54     4053.07    254.09 o
   3   3   3    20656.84    19943.99    427.25 o
   5   3   3    17198.54    16821.46    384.56 o
   7   3   3     9106.27     8893.48    251.87 o
   9   3   3     4725.16     4380.36    171.83 o
  11   3   3       25.15       10.96     35.39 o
  13   3   3      691.57      687.27    112.44 o
  15   3   3     2067.48     2093.99    156.50 o
  17   3   3     3641.78     3976.16    207.69 o
  19   3   3     3660.93     3110.63    488.98 o
  21   3   3     1000.30      922.26    166.68 o
  23   3   3     1633.24     1606.85    219.69 o
  25   3   3      969.38     1139.49    200.85 o
 -28   4   3     1044.70     1157.95    200.85 o
 -26   4   3     1240.88     1115.24    206.56 o
 -24   4   3      165.93       77.22     78.05 o
 -22   4   3     1810.34     1902.21    212.32 o
 -20   4   3     1194.00     1067.28    158.30 o
 -18   4   3     1173.15     1304.51    161.88 o
 -16   4   3    20997.66    20164.61    712.90 o
 -14   4   3     5986.34     5759.92    324.46 o
 -12   4   3     4229.62     3789.81    184.92 o
 -10   4   3      382.14      411.21     76.24 o
  -8   4   3       25.44       24.22     23.15 o
  -6   4   3     1150.78     1368.38     82.67 o
  -4   4   3    36656.16    37522.02    631.60 o
  -2   4   3       75.50        1.90     27.93 o
   0   4   3      340.14      235.00     55.39 o
   2   4   3      663.88      513.55    112.48 o
   4   4   3      797.25      927.75     88.80 o
   6   4   3      769.54      662.16     77.71 o
   8   4   3     7886.99     7923.71    302.78 o
  10   4   3     1505.52     1353.23    134.30 o
  12   4   3     4199.49     3930.98    197.58 o
  14   4   3        4.68        5.03     43.27 o
  16   4   3      881.77      947.70    226.67 o
  18   4   3     1194.96      868.89    154.36 o
  20   4   3     6662.27     6757.31   1015.43 o
  22   4   3     5275.98     6206.69    789.68 o
  24   4   3      956.25     1610.01    229.29 o
 -25   5   3       98.60      242.14    110.35 o
 -23   5   3      107.59      235.29    102.80 o
 -21   5   3        8.62       39.90     67.60 o
 -19   5   3      402.66      635.79    127.52 o
 -17   5   3      383.11      416.99     83.96 o
 -15   5   3       19.67        7.15     42.86 o
 -13   5   3       64.84       81.23     51.26 o
 -11   5   3      320.52      163.25     55.58 o
  -9   5   3      396.95      455.85     71.68 o
  -7   5   3     1226.53     1101.32     92.34 o
  -5   5   3     3452.99     3573.49    174.14 o
  -3   5   3     1486.17     1492.46     99.26 o
  -1   5   3      113.17       71.30     40.76 o
   1   5   3      214.59      269.15     54.55 o
   3   5   3       17.06       67.17     41.34 o
   5   5   3       12.54       12.03     37.52 o
   7   5   3       42.44       60.75     43.19 o
   9   5   3      412.60      558.71     87.31 o
  11   5   3      192.27      244.12     65.83 o
  13   5   3        1.33       73.27     67.11 o
  15   5   3       12.86       58.49     76.23 o
  17   5   3      538.33      928.56    304.35 o
  19   5   3       56.64        2.98     85.61 o
  21   5   3      652.04      570.99    143.39 o
 -24   6   3      975.74      992.44    186.61 o
 -22   6   3       16.50      116.76     91.06 o
 -20   6   3      663.03      761.23    120.43 o
 -18   6   3     1369.24     1377.66    150.19 o
 -16   6   3        6.69       11.71     56.16 o
 -14   6   3     4594.45     4442.87    373.77 o
 -12   6   3      178.54      148.71     70.38 o
 -10   6   3      708.92      536.75     91.65 o
  -8   6   3      480.11      486.63     84.33 o
  -6   6   3     4761.70     4824.16    180.40 o
  -4   6   3      318.86      290.34     55.25 o
  -2   6   3       44.54       51.48     40.39 o
   0   6   3       17.78      -20.22     32.32 o
   2   6   3        3.62       27.46     45.05 o
   4   6   3      105.08       90.41     55.06 o
   6   6   3      102.91       39.17     51.52 o
   8   6   3       55.72       39.26     48.61 o
  10   6   3     1680.03     1767.75    152.08 o
  12   6   3      371.77      606.08    160.86 o
  14   6   3       67.20       86.89     79.42 o
  16   6   3        5.17      -51.09     73.37 o
  18   6   3      657.04      608.27    269.62 o
  20   6   3       37.91      126.39    104.86 o
 -21   7   3     4003.25     4602.18    376.50 o
 -19   7   3     2604.64     3292.57    316.64 o
 -17   7   3     1098.05     1075.04    318.98 o
 -15   7   3      640.17      716.74    147.57 o
 -13   7   3     1103.86      999.60    167.90 o
 -11   7   3     3251.74     3715.83    234.52 o
  -9   7   3     2240.43     2371.91    182.47 o
  -7   7   3     2432.67     2507.87    186.57 o
  -5   7   3     1242.92     1338.44    159.07 o
  -3   7   3       11.15       -0.09     41.37 o
  -1   7   3     1749.78     1909.39    170.44 o
   1   7   3     2489.81     2695.59    161.32 o
   3   7   3     1357.63     1772.03    133.44 o
   5   7   3      773.87      756.77    104.84 o
   7   7   3     2722.14     2846.58    199.15 o
   9   7   3     1351.27     1650.77    313.49 o
  11   7   3      872.45      844.67    150.63 o
  13   7   3       43.07       74.72     82.24 o
  15   7   3      166.40      115.67     94.84 o
  17   7   3     5811.23     5206.36    389.51 o
 -16   8   3     2072.36     2139.07    265.51 o
 -14   8   3     3859.41     4311.16    483.49 o
 -12   8   3      510.43      271.56    170.00 o
 -10   8   3       18.96       24.68     77.55 o
  -8   8   3      959.54     1215.65    298.87 o
  -6   8   3     1879.20     2472.82    465.21 o
  -4   8   3     4242.97     4813.01    493.55 o
  -2   8   3     1525.02     1746.52    168.27 o
   0   8   3     1138.71     1198.78    151.58 o
   2   8   3     1277.48     1361.85    126.20 o
   4   8   3     1919.94     2031.07    153.88 o
   6   8   3      786.73      729.99    100.18 o
   8   8   3     4971.06     4727.20    349.14 o
  10   8   3     1118.21     1397.42    225.75 o
  12   8   3     1973.37     1996.52    237.45 o
  14   8   3       92.81      137.07    103.90 o
 -11   9   3       84.30        8.42     85.21 o
  -9   9   3        2.67      -64.64     87.74 o
  -7   9   3       16.61       32.70     92.63 o
  -5   9   3      438.29      427.91    129.24 o
  -3   9   3        3.94        2.89    138.01 o
  -1   9   3      786.65     1209.76    291.56 o
   1   9   3      554.02      501.68    108.48 o
   3   9   3      478.14      580.25    117.80 o
   5   9   3      711.83      743.04    157.69 o
   7   9   3      120.83      160.18    105.40 o
 -30   0   4     2340.11     2703.55    411.29 o
 -28   0   4      160.16      504.52    190.11 o
 -26   0   4      205.86      221.18    137.10 o
 -24   0   4     5602.87     5677.63    513.66 o
 -22   0   4     1256.20     1476.85    188.74 o
 -20   0   4    13615.57    13764.87    534.07 o
 -18   0   4    10928.03    10958.56    437.31 o
 -16   0   4    26763.84    27196.68    932.26 o
 -14   0   4    15046.82    14720.58    495.20 o
 -12   0   4     3615.21     3697.50    189.96 o
 -10   0   4    64805.46    66619.25   1277.73 o
  -8   0   4    43240.64    43939.31   1125.30 o
  -6   0   4    66158.68    66968.05   1629.93 o
  -4   0   4    69567.57    74414.06   1551.71 o
  -2   0   4    57817.68    66541.68   1240.34 o
   0   0   4    35638.30    35183.53    776.71 o
   2   0   4    57841.77    60852.62   1313.88 o
   4   0   4    30896.48    30333.49    715.42 o
   6   0   4    40794.48    41628.32    965.50 o
   8   0   4       54.68       12.51     36.69 o
  10   0   4     6149.77     5906.31    244.88 o
  12   0   4     5507.71     5167.28    690.97 o
  14   0   4    21396.85    20675.32    611.63 o
  16   0   4     5311.22     5040.49    278.58 o
  18   0   4      531.57      653.42    228.49 o
  20   0   4     3618.70     3710.75    420.43 o
  22   0   4     8259.48     7931.50    572.15 o
  24   0   4     4093.42     3867.95    466.13 o
  26   0   4     1825.95     1678.06    336.34 o
 -29   1   4      549.42      611.46    156.92 o
 -27   1   4      299.39      192.45     96.92 o
 -25   1   4      137.82       83.39     77.81 o
 -23   1   4     2833.66     3049.49    257.46 o
 -21   1   4     3318.55     3278.00    192.60 o
 -19   1   4     3646.96     3527.41    192.64 o
 -17   1   4     1446.99     1453.36    116.00 o
 -15   1   4     1684.98     1436.92    109.86 o
 -13   1   4    17135.04    17561.83    394.32 o
 -11   1   4    19221.82    19799.10    383.73 o
  -9   1   4    19424.00    19990.94    373.25 o
  -7   1   4     2126.70     2497.11     81.35 o
  -5   1   4     3438.07     3135.73     83.07 o
  -3   1   4      327.62      286.73     32.24 o
  -1   1   4     3333.95     3265.65     77.53 o
   1   1   4    12228.67    12053.41    293.37 o
   3   1   4      449.18      599.37     48.05 o
   5   1   4    31456.38    32297.64    543.50 o
   7   1   4    11213.44    10597.40    269.47 o
   9   1   4     3331.79     2780.58    128.52 o
  11   1   4      180.34       62.10     44.85 o
  13   1   4      261.93      152.48     58.62 o
  15   1   4     3140.27     3153.83    188.52 o
  17   1   4     1541.82     1453.27    136.32 o
  19   1   4     1040.29     1154.91    152.79 o
  21   1   4      874.35      988.39    127.21 o
  23   1   4       32.88      225.03     98.62 o
  25   1   4      213.68      209.82    107.07 o
 -30   2   4      562.83      599.77    152.84 o
 -28   2   4      949.87      962.15    173.57 o
 -26   2   4       71.48       86.26     80.41 o
 -24   2   4       93.24       84.77    144.41 o
 -22   2   4       17.59      -20.67     47.13 o
 -20   2   4        8.15      -40.77     40.77 o
 -18   2   4     2419.01     2529.31    179.99 o
 -16   2   4      792.14      704.19     90.99 o
 -14   2   4      839.27      913.81     98.19 o
 -12   2   4      962.16     1181.79     84.16 o
 -10   2   4     2475.63     2795.55    158.22 o
  -8   2   4     1042.01     1361.61    100.26 o
  -6   2   4     1820.90     1885.89     79.28 o
  -4   2   4     5236.17     5500.59    135.15 o
  -2   2   4       13.31       56.70     20.10 o
   0   2   4     3893.49     4163.77    172.42 o
   2   2   4        2.99      -17.64     17.64 o
   4   2   4      156.34      262.31     57.52 o
   6   2   4     6742.99     6719.10    203.10 o
   8   2   4    16312.41    16062.82    382.33 o
  10   2   4      199.92      144.34     44.89 o
  12   2   4       38.19       61.26     42.92 o
  14   2   4     1021.44      851.33    101.00 o
  16   2   4     2952.86     2786.75    184.59 o
  18   2   4     4125.87     4013.11    231.53 o
  20   2   4      308.87      351.41     83.03 o
  22   2   4      100.78       62.84     88.19 o
  24   2   4       30.25       66.27     89.77 o
 -29   3   4      653.77      673.96    170.91 o
 -27   3   4      984.18      950.54    248.60 o
 -25   3   4      450.37      524.62    184.62 o
 -23   3   4      167.78      142.58    124.30 o
 -21   3   4      909.26      733.98    155.88 o
 -19   3   4     3646.98     3843.87    452.47 o
 -17   3   4     2215.80     1905.76    159.73 o
 -15   3   4     5203.89     5453.03    289.48 o
 -13   3   4      621.74      547.45     72.03 o
 -11   3   4     2028.48     1822.19    203.42 o
  -9   3   4    14651.44    14190.80    398.56 o
  -7   3   4      289.74      284.18     32.54 o
  -5   3   4     1146.78      995.83     73.99 o
  -3   3   4     4919.16     4837.87    148.99 o
  -1   3   4     2349.83     2213.51    186.96 o
   1   3   4     4117.55     4071.65    141.22 o
   3   3   4     6691.49     7210.66    208.47 o
   5   3   4       28.12       32.55     30.67 o
   7   3   4     7985.78     8728.12    254.75 o
   9   3   4       47.94       60.50     43.13 o
  11   3   4      330.36      316.16     63.97 o
  13   3   4     4755.23     4533.51    215.06 o
  15   3   4      311.20      303.41     73.77 o
  17   3   4     3772.69     3598.72    219.23 o
  19   3   4        4.66       84.58     81.40 o
  21   3   4      101.43       95.05     86.08 o
  23   3   4      330.98      190.76    115.02 o
 -28   4   4      464.26      548.00    143.77 o
 -26   4   4      257.01      269.97    120.65 o
 -24   4   4     1415.65     1136.34    173.15 o
 -22   4   4      495.74      555.39    121.42 o
 -20   4   4     4276.50     4521.73    308.18 o
 -18   4   4     1683.99     1651.75    146.38 o
 -16   4   4    13785.15    13225.75    378.08 o
 -14   4   4     1399.07     1582.19    178.61 o
 -12   4   4       33.12      -16.63     33.67 o
 -10   4   4     3830.06     3623.51    270.26 o
  -8   4   4     8219.13     7819.76    188.68 o
  -6   4   4    32082.13    31892.73    549.33 o
  -4   4   4      242.27      249.44     47.99 o
  -2   4   4       82.70       13.12     29.88 o
   0   4   4     4766.61     4686.79    166.95 o
   2   4   4     5301.92     5216.20    182.39 o
   4   4   4    11841.33    11839.57    313.54 o
   6   4   4     7747.17     7548.14    241.41 o
   8   4   4     2396.31     2579.26    249.04 o
  10   4   4     6290.13     6245.79    231.30 o
  12   4   4     1496.75     1700.09    184.86 o
  14   4   4     2348.90     2382.03    173.24 o
  16   4   4     1178.49     1528.97    254.09 o
  18   4   4        7.98       90.22     86.34 o
  20   4   4     2481.37     2913.53    286.30 o
  22   4   4     2496.76     2543.72    276.60 o
 -25   5   4      277.81      208.95    107.55 o
 -23   5   4     2821.42     3131.42    426.14 o
 -21   5   4     2060.70     2588.81    245.92 o
 -19   5   4      493.56      508.27     94.29 o
 -17   5   4       10.46       -0.74     44.72 o
 -15   5   4      775.02      777.92    131.65 o
 -13   5   4     3485.81     3271.39    195.85 o
 -11   5   4     2628.80     2504.87    180.66 o
  -9   5   4     1116.18     1047.50    103.25 o
  -7   5   4     3036.57     3116.78    128.91 o
  -5   5   4     2361.98     2606.89    128.92 o
  -3   5   4      655.16      692.73     91.33 o
  -1   5   4      731.18      803.54     86.45 o
   1   5   4     3260.26     3112.04    160.96 o
   3   5   4    13857.61    13030.34    352.12 o
   5   5   4     1668.62     1576.55    176.85 o
   7   5   4     8496.79     9122.31    291.25 o
   9   5   4      792.93      941.06    110.56 o
  11   5   4     1321.86     1267.12    129.46 o
  13   5   4     3228.58     3426.64    244.91 o
  15   5   4     1914.18     2137.46    535.59 o
  17   5   4     1985.24     1790.74    219.45 o
  19   5   4       26.49      148.35    100.72 o
  21   5   4      481.64      614.81    156.92 o
 -24   6   4       11.83       42.29     84.60 o
 -22   6   4      105.30      111.09    127.96 o
 -20   6   4      504.78      349.16    176.40 o
 -18   6   4     1110.72     1109.32    171.94 o
 -16   6   4     3801.15     3623.32    292.47 o
 -14   6   4     1220.51     1145.20    127.38 o
 -12   6   4     2918.87     3050.44    196.93 o
 -10   6   4       70.71        5.13     44.10 o
  -8   6   4       65.20       34.97     48.80 o
  -6   6   4     1990.73     2048.38    156.72 o
  -4   6   4      131.79      157.96     47.71 o
  -2   6   4     2336.61     2327.75    137.85 o
   0   6   4       68.57       -3.44     42.75 o
   2   6   4      110.24       77.75     74.31 o
   4   6   4        9.51      -16.01     39.68 o
   6   6   4     4542.36     4555.17    221.58 o
   8   6   4    10466.61    10963.06    348.01 o
  10   6   4     1030.27     1121.23    149.12 o
  12   6   4        7.15      -17.37     64.63 o
  14   6   4       30.95      -32.60     69.76 o
  16   6   4      199.71      202.02    104.31 o
  18   6   4     1157.75     1503.37    213.78 o
 -21   7   4       55.11       56.67     91.93 o
 -19   7   4      392.01      584.68    152.51 o
 -17   7   4     1357.93     1228.61    189.53 o
 -15   7   4     1517.08     1435.23    250.43 o
 -13   7   4      221.56      348.55    114.69 o
 -11   7   4      232.58      329.10    109.17 o
  -9   7   4        3.84       12.46     72.46 o
  -7   7   4     1013.59     1167.98    171.39 o
  -5   7   4      456.58      582.08    124.69 o
  -3   7   4      247.67      307.34     74.55 o
  -1   7   4       33.57       17.38     42.21 o
   1   7   4        3.46       83.14     48.54 o
   3   7   4     2537.69     2007.06    163.95 o
   5   7   4      235.55      274.81    111.44 o
   7   7   4      639.47      706.82    126.10 o
   9   7   4      110.52      107.95     80.80 o
  11   7   4      381.15      538.06    125.16 o
  13   7   4      267.76      416.44    127.26 o
  15   7   4      163.51      165.32    139.84 o
  17   7   4       74.92       60.14    100.34 o
 -16   8   4        9.94      -36.45     85.19 o
 -14   8   4       27.70      -74.95     74.95 o
 -12   8   4     1431.95     1269.03    197.09 o
 -10   8   4      178.00      361.38    183.71 o
  -8   8   4     1688.96     1306.99    189.19 o
  -6   8   4      359.48      278.61    105.29 o
  -4   8   4      350.75      292.85    110.66 o
  -2   8   4      390.58      360.75    124.30 o
   0   8   4      166.59      324.37     84.14 o
   2   8   4       32.55      -34.26     57.32 o
   4   8   4      645.24      733.40    160.18 o
   6   8   4      117.68      150.40     90.95 o
   8   8   4      486.09      449.68    186.45 o
  10   8   4      519.56       20.11    151.72 o
  12   8   4       21.36      212.04    144.41 o
 -11   9   4        7.15      -77.52     77.52 o
  -9   9   4      194.18      159.06    107.92 o
  -7   9   4     1199.74     1265.00    195.14 o
  -5   9   4       39.39      -66.46     82.26 o
  -3   9   4      189.25      210.42    116.24 o
  -1   9   4      180.24      236.42    108.21 o
   1   9   4      429.51      364.93    100.98 o
   3   9   4      244.12      274.55     96.45 o
   5   9   4      118.05       90.42     90.49 o
 -31   1   5     1441.84     1554.25    227.99 o
 -29   1   5      461.16      661.46    149.88 o
 -27   1   5        3.75      -71.09     71.09 o
 -25   1   5     1011.50     1232.63    175.09 o
 -23   1   5     3798.08     3782.06    218.48 o
 -21   1   5     2961.76     2946.21    184.41 o
 -19   1   5      282.88      328.48     68.37 o
 -17   1   5      171.37      181.47     49.67 o
 -15   1   5     4459.56     4602.30    142.04 o
 -13   1   5     5218.65     5306.68    146.82 o
 -11   1   5    11054.08    11121.23    244.64 o
  -9   1   5       85.06      115.76     27.06 o
  -7   1   5     7519.63     8790.63    186.34 o
  -5   1   5     3101.51     2887.69     90.59 o
  -3   1   5      782.73     1008.03     67.52 o
  -1   1   5      114.44       72.12     17.70 o
   1   1   5     8475.98     8855.93    173.82 o
   3   1   5       92.08       52.38     20.89 o
   5   1   5    26163.54    27478.45    484.03 o
   7   1   5      696.81      483.01     54.64 o
   9   1   5      532.81      540.52    109.57 o
  11   1   5      283.69      291.23     50.47 o
  13   1   5     2618.35     2686.04    237.23 o
  15   1   5    10384.03    10254.25    329.28 o
  17   1   5      665.97      776.68    106.63 o
  19   1   5      978.25      808.74    113.40 o
  21   1   5        6.19      -11.30     55.82 o
  23   1   5      135.31       76.20     88.67 o
  25   1   5     2432.00     3215.97    320.87 o
 -30   2   5      559.00      936.58    243.12 o
 -28   2   5      457.40      567.70    135.81 o
 -26   2   5     2018.15     2985.48    272.55 o
 -24   2   5      576.91      401.34    107.78 o
 -22   2   5      407.47      568.28     90.36 o
 -20   2   5       48.91       66.78     49.93 o
 -18   2   5    17592.00    16937.04    390.18 o
 -16   2   5      524.21      455.07     61.03 o
 -14   2   5       24.63       36.88     30.23 o
 -12   2   5      219.98      178.23     37.90 o
 -10   2   5    10103.78     9016.38    268.38 o
  -8   2   5     2781.16     2499.08    197.35 o
  -6   2   5    14209.29    14425.81    282.87 o
  -4   2   5    42973.61    47762.32    795.25 o
  -2   2   5      840.06     1005.42     47.96 o
   0   2   5      349.01      204.26     28.70 o
   2   2   5      594.89      414.41     43.72 o
   4   2   5     1711.32     1397.78     83.79 o
   6   2   5      952.74      878.92     72.83 o
   8   2   5     1219.17      965.60    103.30 o
  10   2   5     9847.23     9688.90    289.15 o
  12   2   5     5362.23     5050.26    205.24 o
  14   2   5      617.71      604.33     89.94 o
  16   2   5     4427.56     4203.05    266.13 o
  18   2   5     2088.18     2244.93    216.34 o
  20   2   5     4230.26     4396.34    263.00 o
  22   2   5     1427.63     1262.83    239.46 o
  24   2   5     1056.84      979.71    180.28 o
 -29   3   5      291.04      177.31    151.72 o
 -27   3   5       80.35      254.09    153.55 o
 -25   3   5     1958.70     2032.69    329.03 o
 -23   3   5     2060.22     1822.91    238.36 o
 -21   3   5      974.56      928.72    135.75 o
 -19   3   5      531.27      702.08     86.69 o
 -17   3   5       17.36      -24.76     33.60 o
 -15   3   5     8232.32     8023.88    251.97 o
 -13   3   5    17016.35    16725.25    372.77 o
 -11   3   5    20835.42    21126.23    432.40 o
  -9   3   5    14216.06    14245.77    684.41 o
  -7   3   5      352.55      588.27     76.24 o
  -5   3   5     6882.64     6565.92    213.68 o
  -3   3   5     5647.05     5245.16    157.50 o
  -1   3   5     7913.84     7406.15    256.19 o
   1   3   5     9476.76     9312.30    244.41 o
   3   3   5     5216.66     5235.08    261.57 o
   5   3   5    13597.45    13735.01    386.97 o
   7   3   5     7312.09     7192.32    309.95 o
   9   3   5     2943.13     2766.91    256.50 o
  11   3   5     4440.95     4384.42    227.29 o
  13   3   5     3121.28     3135.46    195.68 o
  15   3   5     1091.39     1138.42    152.18 o
  17   3   5      437.34      437.74     89.13 o
  19   3   5      715.89      641.17    137.65 o
  21   3   5      794.04      935.79    172.68 o
  23   3   5      183.85      143.15    106.63 o
 -28   4   5      135.83      109.68    148.06 o
 -26   4   5      221.37      163.52     75.13 o
 -24   4   5        6.38        4.16     58.48 o
 -22   4   5      882.77      828.31    105.88 o
 -20   4   5      378.29      284.06     67.23 o
 -18   4   5     8289.10     8311.52    267.99 o
 -16   4   5      669.69      509.82    108.44 o
 -14   4   5     5751.45     5496.52    194.93 o
 -12   4   5     6066.87     5416.71    186.34 o
 -10   4   5     2991.84     2682.43    141.62 o
  -8   4   5     2000.55     1971.74     92.30 o
  -6   4   5    31233.23    31718.75    646.93 o
  -4   4   5     3465.16     2747.79    214.05 o
  -2   4   5     3300.30     3191.72    191.27 o
   0   4   5      328.06      410.79     88.21 o
   2   4   5     3721.84     3835.42    162.88 o
   4   4   5     7559.20     8071.69    249.06 o
   6   4   5    36169.22    37121.40    768.54 o
   8   4   5     2226.98     2339.53    255.87 o
  10   4   5        4.69      -27.09     39.36 o
  12   4   5     1954.10     1815.96    164.34 o
  14   4   5        5.18      -39.68     42.51 o
  16   4   5      117.40       63.54     62.86 o
  18   4   5     2509.27     2531.04    378.39 o
  20   4   5       53.53      -41.04     79.89 o
  22   4   5       50.83      121.53    182.80 o
 -27   5   5      462.79      662.47    158.30 o
 -25   5   5      254.99      353.51    119.87 o
 -23   5   5     1455.34     1984.93    228.00 o
 -21   5   5      104.42      123.75     81.69 o
 -19   5   5      780.46     1030.49    157.68 o
 -17   5   5      503.60      582.29     94.38 o
 -15   5   5       11.21       32.18     45.22 o
 -13   5   5       34.27       65.73     47.42 o
 -11   5   5      206.31      248.81     57.61 o
  -9   5   5     1159.79      887.86     94.79 o
  -7   5   5     1232.03     1210.65     89.97 o
  -5   5   5      186.95      177.06     74.60 o
  -3   5   5      908.87      955.71     95.29 o
  -1   5   5     1878.71     1731.77    126.66 o
   1   5   5     1443.64     1431.42    116.61 o
   3   5   5     1995.26     1811.45    136.23 o
   5   5   5      454.51      489.55    113.67 o
   7   5   5      389.01      368.60     73.81 o
   9   5   5       36.66       22.99     49.81 o
  11   5   5     1310.58     1371.21    137.11 o
  13   5   5      105.86      111.09     73.34 o
  15   5   5     3519.81     3725.41    673.60 o
  17   5   5       76.85       38.51     86.04 o
  19   5   5        1.28       63.98     95.65 o
  21   5   5      201.00      411.33    142.47 o
 -24   6   5       22.97       51.28     83.77 o
 -22   6   5       17.13      151.14     94.87 o
 -20   6   5      252.48      387.86    188.28 o
 -18   6   5      192.80      283.26     99.50 o
 -16   6   5     2856.94     2902.63    263.53 o
 -14   6   5      775.18      709.59    132.46 o
 -12   6   5      532.11      583.51    118.73 o
 -10   6   5      994.78     1095.43    276.02 o
  -8   6   5     8158.36     8221.54    364.17 o
  -6   6   5       16.34       13.86     59.84 o
  -4   6   5     1047.41      834.04    101.42 o
  -2   6   5      207.99      201.93     62.40 o
   0   6   5       22.46       -3.40     43.27 o
   2   6   5     2288.52     2437.21    168.54 o
   4   6   5      702.56      676.99    110.15 o
   6   6   5      235.61      337.35     90.28 o
   8   6   5      364.31      398.20     84.58 o
  10   6   5       18.06      -48.72     48.72 o
  12   6   5      158.47      100.18    234.89 o
  14   6   5      159.02      293.22    152.63 o
  16   6   5      117.37       82.35     97.83 o
  18   6   5       91.81      123.90    105.20 o
 -21   7   5      139.15       45.46     87.74 o
 -19   7   5      159.76      353.41    118.93 o
 -17   7   5     1417.16     1729.67    557.53 o
 -15   7   5     1393.91     1485.01    395.75 o
 -13   7   5     1764.47     2027.39    237.82 o
 -11   7   5     2776.53     3075.45    274.61 o
  -9   7   5     5233.69     5130.36    354.60 o
  -7   7   5     1371.28     1735.25    224.84 o
  -5   7   5       49.07       97.94    109.68 o
  -3   7   5     3496.11     4122.36    315.74 o
  -1   7   5     3999.58     4310.64    280.13 o
   1   7   5     4393.79     4378.99    315.38 o
   3   7   5     1397.84     1747.42    200.99 o
   5   7   5     1316.91     1472.48    187.41 o
   7   7   5     2114.11     2312.76    397.58 o
   9   7   5     1193.95     1336.85    186.02 o
  11   7   5     1814.47     1789.57    323.55 o
  13   7   5      293.46      400.32    180.97 o
  15   7   5     1909.81     2222.79    383.87 o
 -16   8   5     1128.29     1247.05    198.84 o
 -14   8   5     1027.08     1069.88    186.12 o
 -12   8   5      995.27      834.93    363.76 o
 -10   8   5     1897.30     2325.88    297.04 o
  -8   8   5     2120.58     1945.24    231.88 o
  -6   8   5     1715.07     1738.52    218.86 o
  -4   8   5     2089.59     1983.75    244.95 o
  -2   8   5     1587.93     2017.23    230.03 o
   0   8   5        8.77      -47.47     61.26 o
   2   8   5     1262.76     1028.72    180.43 o
   4   8   5      498.83      520.27    131.82 o
   6   8   5     8735.00     8800.03    417.20 o
   8   8   5     2801.32     2164.30    363.76 o
  10   8   5      595.96      946.88    268.71 o
 -11   9   5      102.02      145.60    104.63 o
  -9   9   5      203.84      309.18    136.18 o
  -7   9   5     1033.51      976.63    210.21 o
  -5   9   5       24.77       38.98     89.07 o
  -3   9   5       51.11      -29.74    203.82 o
  -1   9   5      135.67      196.38    168.17 o
   1   9   5        3.21       54.01     92.22 o
   3   9   5      861.13      738.65    129.39 o
   5   9   5      422.94      366.82    129.86 o
 -30   0   6     2285.50     2743.76    398.49 o
 -28   0   6     1785.91     2195.37    345.48 o
 -26   0   6     2795.84     3485.91    402.15 o
 -24   0   6     1794.14     1957.32    317.15 o
 -22   0   6      641.31      394.25    110.68 o
 -20   0   6    11719.38    12786.62    505.85 o
 -18   0   6      966.84     1076.28    146.63 o
 -16   0   6      289.82      155.03     56.52 o
 -14   0   6    25156.76    26245.33    571.60 o
 -12   0   6     4964.33     4490.59    152.39 o
 -10   0   6    15145.27    14239.98    333.19 o
  -8   0   6    27058.95    28710.25    586.34 o
  -6   0   6    18811.09    20341.06    433.33 o
  -4   0   6    81120.88    88136.17   1650.99 o
  -2   0   6      347.00      442.39     51.13 o
   0   0   6    12989.22    11542.00    283.89 o
   2   0   6      221.28       67.97     29.11 o
   4   0   6    44093.88    48292.76   1583.01 o
   6   0   6    59477.84    59593.53   1359.77 o
   8   0   6    15409.49    14381.77    442.70 o
  10   0   6    19696.45    20067.92    586.15 o
  12   0   6    20895.62    21993.93    750.38 o
  14   0   6     5345.11     5246.84    272.69 o
  16   0   6    13544.49    13481.93    492.28 o
  18   0   6     2355.07     2130.11    218.43 o
  20   0   6     5055.14     4370.01    366.51 o
  22   0   6     1114.18     1025.48    244.95 o
  24   0   6      358.71      382.04    171.83 o
 -31   1   6      191.02       77.87     98.87 o
 -29   1   6     1850.20     2085.61    243.34 o
 -27   1   6      160.97      326.17    109.78 o
 -25   1   6     2952.11     2859.17    220.51 o
 -23   1   6      438.82      365.94     79.23 o
 -21   1   6       35.45       34.70     46.51 o
 -19   1   6      980.93     1056.29     90.51 o
 -17   1   6      457.49      677.37     66.56 o
 -15   1   6     5834.06     5808.60    162.99 o
 -13   1   6    13215.44    13427.92    275.45 o
 -11   1   6    13776.78    14564.13    300.97 o
  -9   1   6     1700.82     1536.84     73.37 o
  -7   1   6     2574.69     2466.12     69.28 o
  -5   1   6     1776.26     1442.94     76.12 o
  -3   1   6     1279.01     1192.34     47.23 o
  -1   1   6     3053.54     3148.08     87.20 o
   1   1   6     2703.80     2558.94     87.36 o
   3   1   6    14365.69    15323.49    281.68 o
   5   1   6     2862.15     2533.61    114.90 o
   7   1   6     1498.36     1324.85     91.77 o
   9   1   6     6441.33     5867.65    191.81 o
  11   1   6     9201.37     9134.31    286.42 o
  13   1   6     4987.54     4840.43    216.64 o
  15   1   6      270.31      245.23     63.14 o
  17   1   6      516.80      694.31    107.09 o
  19   1   6     1127.98     1047.86    134.44 o
  21   1   6       18.05       77.16     81.97 o
  23   1   6        8.66      -78.19     78.19 o
 -30   2   6       14.04       22.38     92.36 o
 -28   2   6       47.17      -68.91     68.91 o
 -26   2   6      257.37      253.27     94.61 o
 -24   2   6       15.34       37.38     54.90 o
 -22   2   6      482.34      457.12     71.69 o
 -20   2   6     3393.45     3302.39    242.28 o
 -18   2   6       63.07       85.79     41.18 o
 -16   2   6      127.00       17.41     32.72 o
 -14   2   6       27.12       19.96     31.06 o
 -12   2   6     4626.19     4676.85    263.05 o
 -10   2   6     1491.12     1567.50    115.50 o
  -8   2   6     6463.30     7412.62    274.47 o
  -6   2   6     3120.40     3010.95    207.20 o
  -4   2   6    11711.03    13151.89    278.77 o
  -2   2   6     1390.27     1943.65    155.53 o
   0   2   6      169.91      151.16     28.28 o
   2   2   6      217.45      292.22     40.10 o
   4   2   6     4561.44     4851.30    147.56 o
   6   2   6     1349.28     1500.37    111.49 o
   8   2   6      324.63      287.42     50.55 o
  10   2   6        6.25       30.29     62.27 o
  12   2   6     2948.41     2783.98    419.22 o
  14   2   6     3096.90     3144.17    204.24 o
  16   2   6     1899.59     2060.03    168.75 o
  18   2   6        6.93      -37.55     51.07 o
  20   2   6       27.11      -17.04     59.56 o
  22   2   6        1.34       14.89     78.62 o
 -29   3   6      134.14       98.71    137.10 o
 -27   3   6       72.90      272.37    162.69 o
 -25   3   6      758.45      665.72    116.51 o
 -23   3   6        2.11       92.33     60.12 o
 -21   3   6        0.95      -40.86     45.36 o
 -19   3   6       11.29      -27.85     36.06 o
 -17   3   6       99.18      114.46     45.27 o
 -15   3   6       64.72       -5.97     29.57 o
 -13   3   6        7.67      -16.78     27.38 o
 -11   3   6      272.38      243.21     62.56 o
  -9   3   6     5013.22     5527.21    161.87 o
  -7   3   6     6662.24     7285.47    185.68 o
  -5   3   6     2684.36     2865.30    112.40 o
  -3   3   6      211.87      187.06     33.50 o
  -1   3   6     1932.86     1953.71     99.84 o
   1   3   6    15973.42    15426.33    357.73 o
   3   3   6       34.97       63.80     33.16 o
   5   3   6     2933.42     3388.35    164.07 o
   7   3   6        1.06        2.65     34.10 o
   9   3   6     1065.04      937.88    103.75 o
  11   3   6     2658.80     3076.10    257.57 o
  13   3   6      855.08      869.78    109.38 o
  15   3   6      615.43      422.35     85.63 o
  17   3   6       16.86        4.12     53.11 o
  19   3   6        5.92      -44.78     68.51 o
  21   3   6        0.69      -75.09     75.09 o
  23   3   6      300.02      575.81    212.04 o
 -28   4   6      760.10      687.31    237.63 o
 -26   4   6      659.90      843.03    155.04 o
 -24   4   6      930.17      889.16    136.15 o
 -22   4   6      333.69      296.78     87.47 o
 -20   4   6     2152.03     2077.57    337.55 o
 -18   4   6     7601.54     7627.61    252.08 o
 -16   4   6       26.07      160.74     58.57 o
 -14   4   6     2867.51     2837.25    158.58 o
 -12   4   6     2474.44     2369.89    195.79 o
 -10   4   6     6086.10     5490.88    210.81 o
  -8   4   6    15217.04    14071.43    614.28 o
  -6   4   6      702.45      636.37     74.48 o
  -4   4   6    10151.72     9691.95    260.65 o
  -2   4   6       50.72       19.26     30.50 o
   0   4   6     2377.85     2401.85    224.06 o
   2   4   6     2978.03     2869.30    172.48 o
   4   4   6     6985.09     6838.90    230.01 o
   6   4   6     6461.27     6127.55    225.03 o
   8   4   6     3302.54     3371.61    197.38 o
  10   4   6     4584.76     5164.22    229.37 o
  12   4   6     2077.52     2184.51    169.34 o
  14   4   6      919.77     1051.18    125.34 o
  16   4   6      756.50      824.26    122.68 o
  18   4   6     1471.26     1204.70    321.72 o
  20   4   6     2775.33     3141.38    559.35 o
 -27   5   6     2707.33     2744.51    282.00 o
 -25   5   6     1234.52     1394.23    198.44 o
 -23   5   6      489.13      437.72    117.57 o
 -21   5   6     1414.38     1261.66    177.32 o
 -19   5   6       70.66      141.08     77.24 o
 -17   5   6     4050.01     3936.38    293.20 o
 -15   5   6     3539.35     3293.95    260.75 o
 -13   5   6     8484.10     7563.73    345.48 o
 -11   5   6     8581.63     8358.25    353.81 o
  -9   5   6       34.52       41.29     59.41 o
  -7   5   6      415.23      400.79     96.13 o
  -5   5   6     3726.18     3340.95    241.62 o
  -3   5   6     2244.36     2164.38    166.72 o
  -1   5   6      882.38      785.16    118.69 o
   1   5   6       50.57       74.32     45.46 o
   3   5   6      226.33      249.68     66.61 o
   5   5   6     3279.71     3332.15    193.50 o
   7   5   6      595.52      500.15    108.31 o
   9   5   6     2130.93     2594.18    285.58 o
  11   5   6      538.78      534.50     93.93 o
  13   5   6     1575.02     1563.67    168.28 o
  15   5   6      536.59      640.69    138.95 o
  17   5   6      356.34      899.74    176.40 o
  19   5   6      944.54      802.25    169.27 o
 -24   6   6        8.40       30.82     81.89 o
 -22   6   6     1391.81     1535.17    306.18 o
 -20   6   6      834.24      649.64    138.91 o
 -18   6   6     1380.42     1277.30    180.96 o
 -16   6   6       38.66      -10.41     54.02 o
 -14   6   6      195.51      206.17     88.66 o
 -12   6   6     4656.39     4672.66    320.48 o
 -10   6   6      401.49      425.05    166.34 o
  -8   6   6    10951.87    10248.50    418.64 o
  -6   6   6      335.82      335.43    103.40 o
  -4   6   6      381.59      236.56    101.45 o
  -2   6   6      196.82      108.69    126.13 o
   0   6   6        7.35      -21.02     59.46 o
   2   6   6        7.66      -16.29     59.42 o
   4   6   6     5297.07     5782.97    317.52 o
   6   6   6        7.03        3.92     67.11 o
   8   6   6      937.76     1016.74    127.20 o
  10   6   6      162.11      170.66     75.54 o
  12   6   6      343.17      373.82     91.34 o
  14   6   6      197.87      181.05    105.20 o
  16   6   6      463.95      677.14    150.38 o
 -21   7   6      256.90      194.18    105.78 o
 -19   7   6       16.81      -90.48     90.48 o
 -17   7   6       92.01      168.91    191.02 o
 -15   7   6       11.66       -3.10     77.55 o
 -13   7   6      385.19      418.26    176.40 o
 -11   7   6      467.81      286.42    109.08 o
  -9   7   6     1258.69     1235.79    180.74 o
  -7   7   6     1192.95     1271.85    176.57 o
  -5   7   6       29.61       13.29     72.24 o
  -3   7   6      198.48       96.96     65.78 o
  -1   7   6      159.87      186.40     90.37 o
   1   7   6     1646.50     1948.12    248.60 o
   3   7   6      773.79      613.79    128.77 o
   5   7   6     1059.95      871.86    151.77 o
   7   7   6      127.72      112.28     93.93 o
   9   7   6      211.36      129.44     94.71 o
  11   7   6      494.22      844.52    241.29 o
  13   7   6      406.55      513.66    208.39 o
 -16   8   6      493.83      490.85    144.92 o
 -14   8   6      667.90      600.05    286.99 o
 -12   8   6        0.74      -72.35     72.35 o
 -10   8   6     1799.83     1537.18    212.70 o
  -8   8   6        0.85      -37.85     71.12 o
  -6   8   6       67.29      173.77    115.16 o
  -4   8   6        0.61       22.45     80.72 o
  -2   8   6      144.52      279.18    109.49 o
   0   8   6        5.00      -44.61     61.27 o
   2   8   6     1423.51     1416.89    222.10 o
   4   8   6      727.87      612.10    150.38 o
   6   8   6        0.32      -34.11     83.99 o
   8   8   6       10.28       71.29    155.38 o
  10   8   6        0.89       -5.48    135.27 o
  -9   9   6       23.64       40.65    101.01 o
  -7   9   6       87.85      203.47    115.78 o
  -5   9   6      144.50      205.82    110.96 o
  -3   9   6      589.85      708.80    155.42 o
  -1   9   6      564.92      755.37    184.62 o
   1   9   6      156.50      101.57    101.73 o
   3   9   6      780.20      957.45    183.21 o
 -31   1   7       89.03        7.06     87.83 o
 -29   1   7      296.51      273.95    115.56 o
 -27   1   7      633.14      553.60    131.93 o
 -25   1   7        7.33       -6.18     51.02 o
 -23   1   7      400.49      514.45     86.11 o
 -21   1   7     1360.40     1587.96    157.93 o
 -19   1   7       14.28      -13.87     30.30 o
 -17   1   7       18.67       22.75     29.52 o
 -15   1   7     3532.65     3504.73    127.07 o
 -13   1   7    11725.12    12020.92    253.79 o
 -11   1   7    22875.54    23681.08    363.35 o
  -9   1   7      848.69      747.52     46.60 o
  -7   1   7      372.91      402.77     43.38 o
  -5   1   7     4839.21     4922.80    139.63 o
  -3   1   7     5191.10     5505.57    123.17 o
  -1   1   7    22094.42    22496.60    372.48 o
   1   1   7     1506.70     1419.26     79.59 o
   3   1   7      531.20      530.82     44.90 o
   5   1   7        5.21      -12.66     20.65 o
   7   1   7      128.74       99.70     36.41 o
   9   1   7     8024.44     7866.90    225.81 o
  11   1   7     1572.06     1719.58    121.00 o
  13   1   7       45.88      -13.49     39.06 o
  15   1   7      132.69      101.75     53.51 o
  17   1   7        5.54       33.31     49.68 o
  19   1   7      247.78      241.62     82.61 o
  21   1   7        4.09       40.10     84.91 o
  23   1   7      318.51      420.64    109.37 o
 -30   2   7      105.74      108.42    100.43 o
 -28   2   7     1137.88     1495.35    202.88 o
 -26   2   7      360.04      454.01     96.68 o
 -24   2   7      323.61      346.01    107.38 o
 -22   2   7       32.60       74.12     42.92 o
 -20   2   7     6813.88     6420.55    230.25 o
 -18   2   7     1144.65     1317.21     98.18 o
 -16   2   7     6629.49     6455.69    197.72 o
 -14   2   7     2655.72     2602.21    145.15 o
 -12   2   7       15.48       35.20     25.53 o
 -10   2   7     6277.79     6177.09    162.70 o
  -8   2   7    24503.93    25797.32    478.89 o
  -6   2   7    29034.99    28636.68    523.86 o
  -4   2   7     1492.41     1270.55    134.56 o
  -2   2   7     9227.81    11067.79    212.84 o
   0   2   7      600.57     1034.85     69.84 o
   2   2   7      569.52      499.33     53.73 o
   4   2   7    22903.51    24031.52    454.38 o
   6   2   7      858.39      663.15    127.06 o
   8   2   7       72.21       80.13     39.87 o
  10   2   7     6129.35     6020.68    201.37 o
  12   2   7     3912.69     3382.73    206.17 o
  14   2   7      914.54      689.70    102.66 o
  16   2   7     1582.83     1459.30    146.88 o
  18   2   7     1160.72     1212.00    142.92 o
  20   2   7      239.67      153.77     79.15 o
  22   2   7      119.07       57.12     97.80 o
 -29   3   7     2696.78     2928.38    429.57 o
 -27   3   7     3593.20     3553.55    451.51 o
 -25   3   7      605.91      617.79    136.22 o
 -23   3   7     1202.99     1371.67    183.11 o
 -21   3   7      609.88      598.65    106.37 o
 -19   3   7      213.17      216.92     57.45 o
 -17   3   7     2554.16     2643.54    152.46 o
 -15   3   7     5343.19     5279.52    182.85 o
 -13   3   7     9215.51     9413.56    247.83 o
 -11   3   7     3323.97     3492.06    137.42 o
  -9   3   7     1996.15     1650.50     97.89 o
  -7   3   7    15054.80    15483.07    536.92 o
  -5   3   7     4358.36     3806.30    158.83 o
  -3   3   7     2186.39     1696.80    128.10 o
  -1   3   7      270.19      239.03     40.56 o
   1   3   7     4163.40     3993.35    332.36 o
   3   3   7     4890.75     4462.94    169.47 o
   5   3   7     1205.95     1114.65    127.20 o
   7   3   7     3381.23     3110.30    179.86 o
   9   3   7     6524.76     6279.25    238.66 o
  11   3   7     8573.64     8215.38    289.88 o
  13   3   7     1772.75     1632.29    236.09 o
  15   3   7     1799.61     1890.14    169.09 o
  17   3   7     3027.55     2800.68    210.32 o
  19   3   7      430.41      556.66    150.59 o
  21   3   7       88.67       11.88     86.60 o
 -28   4   7     1424.68     2089.35    356.45 o
 -26   4   7      272.54      331.40     92.22 o
 -24   4   7     1927.19     1754.46    185.69 o
 -22   4   7     1828.27     1524.22    167.54 o
 -20   4   7     4373.15     3674.84    348.84 o
 -18   4   7     3781.77     3717.80    412.26 o
 -16   4   7       25.18       -6.66     55.86 o
 -14   4   7     3012.23     3011.83    208.17 o
 -12   4   7     7007.91     6789.87    270.28 o
 -10   4   7     2682.57     3314.22    349.02 o
  -8   4   7    11609.36    11772.20    477.85 o
  -6   4   7     6147.42     6547.40    656.24 o
  -4   4   7      732.06      717.57    109.22 o
  -2   4   7     3076.98     2958.20    137.11 o
   0   4   7        5.92      -29.94     29.94 o
   2   4   7     6702.81     6590.06    220.05 o
   4   4   7      517.77      444.16     84.45 o
   6   4   7     1344.96     1165.62    113.62 o
   8   4   7     5774.63     5572.40    275.07 o
  10   4   7     6346.70     6303.37    263.20 o
  12   4   7     1143.41     1214.78    134.99 o
  14   4   7      807.32      922.73    125.29 o
  16   4   7     4232.37     4803.71    279.37 o
  18   4   7     2111.22     2473.98    265.45 o
  20   4   7       80.02      -89.49     89.49 o
 -27   5   7       10.06       13.05     84.66 o
 -25   5   7      130.48      137.10     97.53 o
 -23   5   7      114.99       54.57     78.81 o
 -21   5   7        2.23       28.52     84.09 o
 -19   5   7      949.42      695.69    188.28 o
 -17   5   7        0.15      -19.19     58.17 o
 -15   5   7       81.52       57.31     61.88 o
 -13   5   7        0.85      -25.19     53.35 o
 -11   5   7      109.97      159.92     88.66 o
  -9   5   7      169.44      125.46    148.98 o
  -7   5   7     1652.72     1489.66    164.48 o
  -5   5   7      267.39      376.15    116.99 o
  -3   5   7      829.38      948.69    136.18 o
  -1   5   7     1485.90     1705.47    176.40 o
   1   5   7      241.94      298.50    116.08 o
   3   5   7      651.15      825.39    190.11 o
   5   5   7        5.68       11.19     45.74 o
   7   5   7       34.62       43.31     52.43 o
   9   5   7      111.80      205.11     70.75 o
  11   5   7     1077.01     1059.69    129.70 o
  13   5   7        0.32       23.75     61.28 o
  15   5   7      240.21      363.36     94.40 o
  17   5   7       85.84      106.21     99.69 o
 -24   6   7      233.58      123.30    100.12 o
 -22   6   7      497.36      363.39    159.03 o
 -20   6   7      296.63      461.53    122.10 o
 -18   6   7      689.35      619.39    131.61 o
 -16   6   7      330.37      289.46     97.85 o
 -14   6   7        4.84       -9.29     64.47 o
 -12   6   7      615.90      774.39    138.19 o
 -10   6   7     1193.87     1281.63    170.46 o
  -8   6   7     1177.13      817.17    139.52 o
  -6   6   7      957.72      975.56    320.81 o
  -4   6   7       87.95       24.00     65.77 o
  -2   6   7       61.75       81.44     65.03 o
   0   6   7     1175.53     1243.75    165.43 o
   2   6   7       84.54       39.82     71.03 o
   4   6   7      437.34      337.48    103.56 o
   6   6   7     1465.79     1638.21    422.26 o
   8   6   7      386.11      528.92    127.52 o
  10   6   7       24.32      105.59     95.51 o
  12   6   7       57.89      132.25    101.16 o
  14   6   7      188.89      308.92    177.31 o
  16   6   7      346.22       58.49    151.72 o
 -21   7   7       53.79      -33.31    130.70 o
 -19   7   7     1545.22     1670.01    221.95 o
 -17   7   7     1124.05     1262.24    191.95 o
 -15   7   7      864.70      944.21    164.48 o
 -13   7   7     2008.50     1748.40    216.86 o
 -11   7   7       23.27      -34.59     66.62 o
  -9   7   7      990.99      833.24    151.84 o
  -7   7   7     2574.65     2416.99    246.79 o
  -5   7   7      894.06     1162.51    186.45 o
  -3   7   7     1335.90     1320.01    182.67 o
  -1   7   7        9.33      108.26     83.88 o
   1   7   7     2134.68     2507.09    261.40 o
   3   7   7     4186.68     4385.80    350.97 o
   5   7   7      198.02      414.07    120.60 o
   7   7   7     2018.17     2200.24    250.40 o
   9   7   7      428.20      606.77    153.07 o
  11   7   7     1626.59     1296.02    301.61 o
  13   7   7     5078.56     5068.92    577.63 o
 -16   8   7       48.87        8.70     95.77 o
 -14   8   7      457.17      515.00    255.91 o
 -12   8   7     3491.14     4039.27    344.16 o
 -10   8   7     3988.08     3584.33    331.77 o
  -8   8   7     1842.33     1893.72    231.32 o
  -6   8   7      805.96      801.40    165.01 o
  -4   8   7      657.67      918.17    169.90 o
  -2   8   7      441.61      489.91    129.86 o
   0   8   7     1355.27     1160.29    180.03 o
   2   8   7      763.23      820.25    186.45 o
   4   8   7     2163.72     2459.56    262.98 o
   6   8   7     1650.01     2152.83    286.99 o
   8   8   7     1236.04     1830.02    481.67 o
  -7   9   7       21.53       23.41     95.62 o
  -5   9   7      135.85       95.06    121.56 o
  -3   9   7       54.56      159.41    107.17 o
  -1   9   7      326.92      198.64    177.31 o
 -30   0   8     3209.75     3963.01    480.75 o
 -28   0   8     2187.18     2109.46    325.38 o
 -26   0   8     1202.09     1599.39    431.40 o
 -24   0   8     5446.26     5602.77    373.31 o
 -22   0   8    26721.74    27503.67    896.65 o
 -20   0   8      448.13      437.93    124.30 o
 -18   0   8     2889.05     3260.74    258.52 o
 -16   0   8     1257.04     1437.74    183.75 o
 -14   0   8     8228.14     8591.85    248.90 o
 -12   0   8     2530.37     2404.95    114.80 o
 -10   0   8    62632.07    67021.38   1300.84 o
  -8   0   8    30657.15    32622.59    679.76 o
  -6   0   8     9938.22     9806.29    254.33 o
  -4   0   8      686.23      436.88     55.10 o
  -2   0   8      200.91      353.03     56.39 o
   0   0   8       79.39        2.90     26.57 o
   2   0   8    26340.62    30124.78    662.76 o
   4   0   8     3818.61     3617.45    209.41 o
   6   0   8     7322.99     6968.07    282.92 o
   8   0   8     3919.23     4328.60    389.35 o
  10   0   8     2268.22     2432.65    430.48 o
  12   0   8      889.13      681.29    125.06 o
  14   0   8    31385.27    30800.94    884.67 o
  16   0   8    11243.40    10547.92    482.58 o
  18   0   8     3863.51     3547.27    299.66 o
  20   0   8      108.92      211.13    105.99 o
  22   0   8      118.23      277.85    175.48 o
 -31   1   8     2258.95     2232.39    260.33 o
 -29   1   8     2702.39     3183.30    361.02 o
 -27   1   8     1157.19     1246.23    140.60 o
 -25   1   8     2355.15     2407.31    183.23 o
 -23   1   8     1171.28     1253.50    229.68 o
 -21   1   8      354.05      435.59     79.01 o
 -19   1   8      637.30      706.52     73.30 o
 -17   1   8     1019.25     1174.10     87.44 o
 -15   1   8     8212.88     8130.59    211.33 o
 -13   1   8     3767.71     3842.82    103.88 o
 -11   1   8      599.99      902.09     53.27 o
  -9   1   8    26782.81    29383.53    438.23 o
  -7   1   8     1175.04     1107.87     78.34 o
  -5   1   8     5684.12     5360.73    154.47 o
  -3   1   8     2160.61     2127.38     76.57 o
  -1   1   8       16.93       26.81     18.81 o
   1   1   8    12692.43    13709.07    250.12 o
   3   1   8     1423.93     1845.70     86.54 o
   5   1   8       19.10       41.84     30.10 o
   7   1   8     2182.14     2166.02    201.58 o
   9   1   8     5541.62     5828.11    196.54 o
  11   1   8     5367.63     5044.93    202.10 o
  13   1   8      584.57      524.96     80.80 o
  15   1   8     1946.08     2000.23    151.48 o
  17   1   8     1163.33     1132.97    136.57 o
  19   1   8      365.46      511.31    107.64 o
  21   1   8      168.86      254.50     90.91 o
 -30   2   8        2.30       51.18    131.61 o
 -28   2   8      126.90      208.39    142.58 o
 -26   2   8      416.77      381.49    111.56 o
 -24   2   8       62.20       74.92     58.83 o
 -22   2   8     2417.70     2499.93    174.79 o
 -20   2   8     7187.42     6954.52    211.26 o
 -18   2   8      221.69      155.71     43.33 o
 -16   2   8      763.62      633.17     71.97 o
 -14   2   8      209.39      139.46     39.18 o
 -12   2   8      645.37      617.95     56.54 o
 -10   2   8     1091.10     1277.27     80.75 o
  -8   2   8       96.37       75.90     54.08 o
  -6   2   8     4020.26     3817.27    272.81 o
  -4   2   8      203.01      219.01     62.12 o
  -2   2   8     2912.62     2810.36    194.68 o
   0   2   8       10.75       13.51     21.79 o
   2   2   8     1883.94     1929.63     98.71 o
   4   2   8       57.12       57.32     32.34 o
   6   2   8        5.86        4.19     30.93 o
   8   2   8     1065.27     1074.11     95.92 o
  10   2   8     2986.97     3188.41    172.59 o
  12   2   8     1938.88     1854.23    167.87 o
  14   2   8     1984.67     1945.90    168.84 o
  16   2   8       23.02        7.45     59.60 o
  18   2   8       35.03       35.96     65.76 o
  20   2   8       65.46       58.43     74.46 o
 -29   3   8     2576.44     2453.12    387.53 o
 -27   3   8       64.64       83.35    109.79 o
 -25   3   8      330.10      291.64    169.52 o
 -23   3   8      692.60      789.59    119.76 o
 -21   3   8       88.56       61.44     91.94 o
 -19   3   8     4160.04     3746.37    558.61 o
 -17   3   8      123.83      140.93     57.92 o
 -15   3   8     2853.64     2832.51    314.29 o
 -13   3   8      402.53      385.21    106.74 o
 -11   3   8      248.42      318.41     67.89 o
  -9   3   8       51.82       47.61     39.16 o
  -7   3   8        4.17      -21.56     45.33 o
  -5   3   8      705.20      730.11     94.54 o
  -3   3   8        7.70      -10.77     32.07 o
  -1   3   8        2.58      -11.40     39.31 o
   1   3   8       24.57       42.02     34.27 o
   3   3   8      503.02      513.98     79.35 o
   5   3   8        3.92      -25.52     33.56 o
   7   3   8      193.24      173.82     56.73 o
   9   3   8      143.18      120.67     54.78 o
  11   3   8      975.21     1059.12    122.90 o
  13   3   8        5.62       37.48     55.58 o
  15   3   8        8.62       59.30     59.18 o
  17   3   8      120.61      119.72     75.88 o
  19   3   8      595.05      540.45    111.25 o
 -28   4   8      202.61      383.87    182.80 o
 -26   4   8      784.22      982.56    168.87 o
 -24   4   8     2909.55     2793.60    231.69 o
 -22   4   8     2029.60     1995.60    193.08 o
 -20   4   8     1811.78     1543.38    164.11 o
 -18   4   8       41.84       -2.75     52.42 o
 -16   4   8     1115.59     1093.21    201.23 o
 -14   4   8     4830.03     4622.48    266.89 o
 -12   4   8     1754.63     1450.09    144.97 o
 -10   4   8     9002.67     9321.25    753.01 o
  -8   4   8     3891.59     3829.34    334.72 o
  -6   4   8     8369.18     8167.82    382.29 o
  -4   4   8      997.47      863.23    120.43 o
  -2   4   8     1531.42     1388.05    149.29 o
   0   4   8      574.44      380.28     89.27 o
   2   4   8     5054.55     5389.89    274.01 o
   4   4   8     5168.21     5249.13    388.45 o
   6   4   8     6167.19     6193.12    236.69 o
   8   4   8     2439.69     2328.15    170.47 o
  10   4   8      140.54      134.03     62.57 o
  12   4   8      902.86     1245.42    166.60 o
  14   4   8     3428.02     3735.87    366.97 o
  16   4   8     4380.22     4761.91    472.67 o
  18   4   8     2070.41     1722.90    228.13 o
 -27   5   8      309.21      497.45    187.37 o
 -25   5   8       72.31      117.14    144.73 o
 -23   5   8      272.11      294.41     96.87 o
 -21   5   8      220.00      189.70     81.35 o
 -19   5   8      588.45      843.47    129.74 o
 -17   5   8      315.87      406.96     93.89 o
 -15   5   8      566.34      582.80    106.90 o
 -13   5   8      811.25      705.36    128.57 o
 -11   5   8     3551.26     3423.74    260.45 o
  -9   5   8     5066.83     4949.02    354.62 o
  -7   5   8     6139.59     6116.72    301.56 o
  -5   5   8      806.96      798.82    130.07 o
  -3   5   8      408.05      376.78     96.24 o
  -1   5   8     8581.75     8603.33    460.64 o
   1   5   8     2863.07     3350.88    262.92 o
   3   5   8     1841.58     1957.24    204.62 o
   5   5   8      232.39      187.78     84.09 o
   7   5   8     1122.82     1348.34    181.52 o
   9   5   8     1988.16     2445.86    258.66 o
  11   5   8     2883.53     3621.11    595.00 o
  13   5   8      690.02     1037.32    175.14 o
  15   5   8     1849.24     2498.21    262.92 o
  17   5   8      285.42      261.40    184.62 o
 -24   6   8      163.40      163.73    102.32 o
 -22   6   8     1394.40     1379.61    214.78 o
 -20   6   8      627.31      541.25    186.45 o
 -18   6   8      527.52      656.05    132.44 o
 -16   6   8      829.61      920.22    153.02 o
 -14   6   8      891.01      821.66    148.22 o
 -12   6   8      472.90      835.72    141.32 o
 -10   6   8     5736.79     4924.66    333.48 o
  -8   6   8      162.95      107.03     77.42 o
  -6   6   8     3157.96     3039.10    285.16 o
  -4   6   8       45.21      -18.08     92.31 o
  -2   6   8     1938.39     1703.64    243.12 o
   0   6   8       11.88       23.52     68.18 o
   2   6   8     4469.70     4571.43    326.83 o
   4   6   8        7.97      -30.25     65.77 o
   6   6   8      127.35      -38.66     67.14 o
   8   6   8     1137.00     1093.87    297.04 o
  10   6   8      379.78      348.17    121.17 o
  12   6   8      204.43      258.28    118.26 o
  14   6   8     1481.71      974.30    283.33 o
 -21   7   8        8.53      -71.73     71.73 o
 -19   7   8      471.20      411.45    173.66 o
 -17   7   8      141.53      135.04     92.96 o
 -15   7   8      858.21      881.09    452.42 o
 -13   7   8      882.08      799.96    154.57 o
 -11   7   8      468.15      516.32    149.89 o
  -9   7   8        6.47       41.44     76.83 o
  -7   7   8      574.03      386.88    117.63 o
  -5   7   8      220.77      178.79    113.33 o
  -3   7   8      187.93      368.24    108.46 o
  -1   7   8      684.35     1044.29    169.35 o
   1   7   8      369.50      478.87    146.24 o
   3   7   8      215.14      171.73     95.30 o
   5   7   8       30.87        0.35     84.06 o
   7   7   8      253.49      184.34    106.63 o
   9   7   8      476.59      458.69    146.70 o
  11   7   8      390.32      475.27    208.39 o
 -16   8   8       98.61       24.64     88.49 o
 -14   8   8        0.80       -4.59     87.18 o
 -12   8   8     1354.81     1448.97    392.10 o
 -10   8   8     1594.01     1825.35    233.24 o
  -8   8   8      251.92      201.83    105.90 o
  -6   8   8      573.49      409.07    205.65 o
  -4   8   8      192.39      147.36     98.77 o
  -2   8   8       64.60      123.18    157.20 o
   0   8   8      541.91      522.99    139.88 o
   2   8   8      276.42      107.61    153.55 o
   4   8   8     2890.81     2445.65    271.21 o
   6   8   8      433.14      306.78    125.36 o
 -31   1   9     1629.16     1882.79    338.17 o
 -29   1   9     2152.80     2094.99    273.61 o
 -27   1   9      536.91      911.32    153.24 o
 -25   1   9      216.59      104.89     72.88 o
 -23   1   9      638.33      550.06     91.12 o
 -21   1   9      547.13      585.47     89.54 o
 -19   1   9     2026.96     2450.73    160.17 o
 -17   1   9      465.88      501.67     59.89 o
 -15   1   9       59.89       83.84     32.85 o
 -13   1   9     6400.09     7013.64    154.30 o
 -11   1   9     3570.49     3616.04     99.84 o
  -9   1   9     7776.18     8391.78    163.97 o
  -7   1   9      123.38      119.85     21.48 o
  -5   1   9     1444.62     1323.82     59.33 o
  -3   1   9      237.49      305.93     35.73 o
  -1   1   9    15453.29    16468.96    287.48 o
   1   1   9     2086.47     2151.66     97.71 o
   3   1   9      365.51      432.96     48.42 o
   5   1   9     2795.73     2491.25    135.58 o
   7   1   9      892.21      868.88     88.34 o
   9   1   9     9825.96     9803.25    274.52 o
  11   1   9      861.84      914.46     96.93 o
  13   1   9      147.61       65.05     50.92 o
  15   1   9     2271.65     2193.81    162.72 o
  17   1   9      283.23      266.54     80.90 o
  19   1   9     1820.53     1687.05    228.32 o
 -30   2   9       37.50      283.33    168.17 o
 -28   2   9       66.68       11.42     86.31 o
 -26   2   9     2951.85     2523.74    353.89 o
 -24   2   9    10201.92    10587.25    513.07 o
 -22   2   9     2687.16     2059.49    208.76 o
 -20   2   9     5606.56     5364.88    220.81 o
 -18   2   9     1272.39     1204.40    113.37 o
 -16   2   9      705.17      742.21     88.34 o
 -14   2   9     1379.84     1330.53    146.54 o
 -12   2   9     2790.98     2846.29    172.77 o
 -10   2   9     5035.60     4921.08    152.33 o
  -8   2   9       14.97        4.04     27.57 o
  -6   2   9     1692.36     1560.54    149.86 o
  -4   2   9     3228.77     3040.03    184.69 o
  -2   2   9     1705.85     1833.76     79.78 o
   0   2   9     8923.85     8984.97    203.96 o
   2   2   9     1818.22     2191.18    149.21 o
   4   2   9     6649.81     6225.58    191.86 o
   6   2   9     1249.99     1176.95     98.71 o
   8   2   9      154.22       70.30     46.01 o
  10   2   9     1368.25     1431.83    176.51 o
  12   2   9     7612.11     7866.52    261.73 o
  14   2   9    10768.46    10227.36    357.23 o
  16   2   9     3651.21     3868.39    256.10 o
  18   2   9      907.57      730.75    126.28 o
  20   2   9        9.76       26.35     75.28 o
 -29   3   9     1287.72     1632.92    251.94 o
 -27   3   9      780.39      735.38    183.85 o
 -25   3   9     2631.15     2692.95    257.74 o
 -23   3   9     1849.05     1542.21    169.03 o
 -21   3   9      782.06      689.57    108.49 o
 -19   3   9     1279.26     1283.11    187.02 o
 -17   3   9     2601.36     2246.71    177.58 o
 -15   3   9     1969.30     1941.64    336.58 o
 -13   3   9     1857.90     1669.51    196.33 o
 -11   3   9     8860.40     8325.11    294.69 o
  -9   3   9    12545.47    12687.58    488.65 o
  -7   3   9     3359.85     2963.74    255.21 o
  -5   3   9     2360.89     2371.98    135.35 o
  -3   3   9     6152.24     6129.30    270.75 o
  -1   3   9    12712.12    12650.96    500.77 o
   1   3   9     2660.25     2771.83    262.67 o
   3   3   9       46.93       76.00     37.69 o
   5   3   9       12.77       31.04     43.66 o
   7   3   9      887.18      822.87    103.24 o
   9   3   9     6294.56     6276.58    260.40 o
  11   3   9     1675.70     1521.29    148.48 o
  13   3   9     4230.91     3790.49    281.61 o
  15   3   9     2012.69     2373.70    201.20 o
  17   3   9      134.67      205.85     85.68 o
  19   3   9      478.37      705.68    136.53 o
 -28   4   9     1451.14     1803.18    232.53 o
 -26   4   9     1087.97     1228.65    186.72 o
 -24   4   9     1221.25      943.57    141.47 o
 -22   4   9     1053.09      966.19    140.31 o
 -20   4   9      149.28       98.29     71.02 o
 -18   4   9     7219.69     6787.28    460.99 o
 -16   4   9     1729.30     1558.41    200.11 o
 -14   4   9       51.09       54.36     54.61 o
 -12   4   9     4087.10     3428.40    234.58 o
 -10   4   9     7965.56     8168.91    310.42 o
  -8   4   9     8238.62     8136.68    682.15 o
  -6   4   9     1008.49     1116.58    203.72 o
  -4   4   9     3252.79     3145.66    255.00 o
  -2   4   9      465.14      328.38     85.28 o
   0   4   9     4593.95     4671.69    298.17 o
   2   4   9     1059.04      932.77    138.73 o
   4   4   9      965.14     1108.31    245.86 o
   6   4   9      258.10      285.60    123.39 o
   8   4   9     6472.05     6366.35    333.11 o
  10   4   9      955.25      790.86    141.84 o
  12   4   9     3065.78     3191.71    368.33 o
  14   4   9      129.75      125.22    102.46 o
  16   4   9     1668.72     1932.49    510.00 o
  18   4   9      795.07      875.50    176.71 o
 -25   5   9      428.93      380.42    106.80 o
 -23   5   9     1386.20     1221.02    219.32 o
 -21   5   9     1585.11     1538.57    340.51 o
 -19   5   9      334.01      379.34    102.32 o
 -17   5   9      274.86      265.29     80.43 o
 -15   5   9      480.26      237.35     78.71 o
 -13   5   9     1416.41     1225.19    148.40 o
 -11   5   9     1134.45      874.23    138.14 o
  -9   5   9      164.03      252.51     83.88 o
  -7   5   9     1067.69     1151.63    155.27 o
  -5   5   9      461.71      594.90    121.42 o
  -3   5   9     1503.14     1343.05    168.02 o
  -1   5   9     1225.02     1277.52    165.43 o
   1   5   9      456.47      524.11    118.22 o
   3   5   9       75.11       14.67     70.36 o
   5   5   9      361.64      318.99    104.60 o
   7   5   9      250.29      230.83    138.92 o
   9   5   9       62.91       41.38     84.26 o
  11   5   9      405.47      255.63    109.84 o
  13   5   9     1020.54     1021.04    255.00 o
  15   5   9        3.05       45.24     97.53 o
 -24   6   9      613.29      766.69    162.86 o
 -22   6   9       94.69      132.24    212.96 o
 -20   6   9       59.28        8.75     71.83 o
 -18   6   9      159.89      174.95     92.25 o
 -16   6   9      230.50       -5.79     66.33 o
 -14   6   9     1718.22     1642.69    222.10 o
 -12   6   9      959.91      986.06    289.73 o
 -10   6   9       49.08       27.78    117.90 o
  -8   6   9     2723.65     2554.73    246.63 o
  -6   6   9       28.92      -25.45     58.36 o
  -4   6   9        4.16       -5.14     58.84 o
  -2   6   9      991.24     1024.27    158.24 o
   0   6   9     1159.43     1332.43    326.29 o
   2   6   9     1447.51     1212.18    191.94 o
   4   6   9     1539.10     1663.79    211.55 o
   6   6   9      265.52      413.82    119.98 o
   8   6   9     1165.86     1015.64    199.25 o
  10   6   9      202.24      142.86    101.73 o
  12   6   9       81.48      -56.61     89.49 o
 -21   7   9     1634.33     1813.92    238.45 o
 -19   7   9      158.33      213.09    105.29 o
 -17   7   9     1041.29      870.65    342.74 o
 -15   7   9     2356.15     3276.74    618.76 o
 -13   7   9     2141.78     3041.00    285.51 o
 -11   7   9     2047.89     2092.18    237.83 o
  -9   7   9      903.42     1544.62    292.47 o
  -7   7   9     1049.79     1014.21    183.71 o
  -5   7   9     1162.25     1358.88    195.74 o
  -3   7   9     3447.63     3835.64    319.26 o
  -1   7   9     1376.60     1115.22    178.48 o
   1   7   9      635.30      629.24    146.36 o
   3   7   9      398.53      296.75    115.03 o
   5   7   9      319.60      256.28    139.84 o
   7   7   9      349.18      618.06    392.10 o
   9   7   9       47.98      -66.93     82.46 o
 -14   8   9      541.04      866.42    316.24 o
 -12   8   9     3361.43     3174.59    312.41 o
 -10   8   9     1197.87     1556.80    219.09 o
  -8   8   9     2644.65     3274.27    394.84 o
  -6   8   9       47.03       71.32     89.58 o
  -4   8   9      501.19      819.65    223.01 o
  -2   8   9     3348.79     3849.67    489.89 o
   0   8   9     1092.69     1321.92    212.96 o
   2   8   9     2048.34     2265.87    425.00 o
   4   8   9      157.31      408.96    139.59 o
 -30   0  10       78.97       20.11    177.31 o
 -28   0  10     3168.51     3328.71    577.63 o
 -26   0  10     5637.58     6175.61    391.83 o
 -24   0  10    27218.39    28442.97    946.50 o
 -22   0  10     7787.45     7637.38    383.70 o
 -20   0  10      795.48     1051.96    152.23 o
 -18   0  10     3467.82     3643.34    872.85 o
 -16   0  10     4138.94     4104.79    609.62 o
 -14   0  10    18895.37    19261.13    461.46 o
 -12   0  10    17315.04    18197.49    436.77 o
 -10   0  10     6709.53     6594.94    212.33 o
  -8   0  10    11420.74    11754.16    308.75 o
  -6   0  10     6259.93     6082.56    199.38 o
  -4   0  10    23889.04    24795.95    563.03 o
  -2   0  10    18603.04    19276.70    464.67 o
   0   0  10    37627.02    39727.56    854.49 o
   2   0  10     6055.13     6004.46    220.22 o
   4   0  10      697.25      903.47    122.93 o
   6   0  10      849.40      901.39    173.66 o
   8   0  10      226.62      275.53     85.19 o
  10   0  10     1987.19     2086.39    660.81 o
  12   0  10    18044.75    17114.23    725.70 o
  14   0  10     4145.24     4043.95    527.37 o
  16   0  10      109.82       -2.48     80.80 o
  18   0  10     1035.93      982.35    182.32 o
 -31   1  10      410.77      396.67    191.94 o
 -29   1  10      640.21      718.33    151.18 o
 -27   1  10     1619.43     1663.72    201.88 o
 -25   1  10      455.94      606.63    124.72 o
 -23   1  10     1467.12     1795.42    193.41 o
 -21   1  10      766.52      941.59    184.02 o
 -19   1  10     3468.59     4146.65    330.66 o
 -17   1  10      826.16      770.42     87.64 o
 -15   1  10      295.05      275.87     55.62 o
 -13   1  10      135.09       92.81     39.49 o
 -11   1  10    12344.16    13549.31    417.29 o
  -9   1  10     1802.51     1599.03    128.65 o
  -7   1  10     2599.40     2688.40    118.83 o
  -5   1  10     7416.19     7162.27    155.66 o
  -3   1  10     9436.27     9592.02    195.20 o
  -1   1  10    12079.64    13123.39    250.49 o
   1   1  10      235.85      204.62     38.20 o
   3   1  10       91.04       66.01     37.03 o
   5   1  10      272.56      355.25     59.10 o
   7   1  10     2222.74     2217.83    168.61 o
   9   1  10     1083.89     1168.06    111.87 o
  11   1  10     1621.94     1706.19    137.31 o
  13   1  10     2439.20     2333.03    254.08 o
  15   1  10      488.25      635.62     96.02 o
  17   1  10      608.77      705.13    139.18 o
  19   1  10       27.08       57.70     80.20 o
 -30   2  10      465.59      560.38    208.29 o
 -28   2  10      201.83      150.68    107.53 o
 -26   2  10       42.08       -7.99     74.10 o
 -24   2  10     3000.83     3059.93    274.87 o
 -22   2  10      680.62      595.29    121.34 o
 -20   2  10     2184.80     2039.36    152.19 o
 -18   2  10       67.17       31.02     45.14 o
 -16   2  10      290.33      291.79     81.00 o
 -14   2  10      936.76     1065.62    111.80 o
 -12   2  10      753.46      824.13    117.56 o
 -10   2  10       37.91       21.19     30.84 o
  -8   2  10       34.68        9.00     29.96 o
  -6   2  10      206.88      211.61     45.09 o
  -4   2  10      456.92      420.03     96.04 o
  -2   2  10       34.67      -10.15     32.64 o
   0   2  10      326.97      272.89     55.51 o
   2   2  10      324.91      305.60     49.58 o
   4   2  10       35.28       10.46     35.12 o
   6   2  10      323.65      388.69     66.25 o
   8   2  10       81.45       52.12     45.00 o
  10   2  10      802.10      890.84    100.78 o
  12   2  10     2305.04     2052.59    154.06 o
  14   2  10      774.88      736.71    101.39 o
  16   2  10      352.51      237.78    124.98 o
  18   2  10      408.40      382.31    108.14 o
 -29   3  10       88.28       77.99     99.24 o
 -27   3  10      349.11      364.58    126.67 o
 -25   3  10      266.42       78.49     84.14 o
 -23   3  10      179.53      202.02     96.74 o
 -21   3  10      903.46      995.66    122.52 o
 -19   3  10     1001.29     1041.46    181.71 o
 -17   3  10      189.32      142.48     70.21 o
 -15   3  10      118.57       63.29     52.56 o
 -13   3  10     4731.01     4836.07    226.35 o
 -11   3  10     1114.40     1235.26    129.15 o
  -9   3  10     4217.50     4544.03    290.03 o
  -7   3  10       36.37       -1.61     34.33 o
  -5   3  10       40.27       44.46     64.38 o
  -3   3  10     6127.97     6205.42    441.14 o
  -1   3  10       55.09       24.76     39.57 o
   1   3  10     1383.07     1185.87    120.83 o
   3   3  10      983.88     1054.92    130.93 o
   5   3  10       95.35       92.32     58.88 o
   7   3  10        3.24      -31.44     56.67 o
   9   3  10       82.76      -14.99     64.47 o
  11   3  10       44.78      -22.87     72.02 o
  13   3  10      337.91      418.93    127.65 o
  15   3  10        1.85        8.56     87.82 o
  17   3  10        1.48      -81.40     81.40 o
 -28   4  10     1339.01     1532.19    216.91 o
 -26   4  10     3881.76     3334.28    301.17 o
 -24   4  10     2837.62     2560.31    387.49 o
 -22   4  10       99.69      182.72     96.53 o
 -20   4  10       58.32       56.48     81.82 o
 -18   4  10      692.40      690.41    122.49 o
 -16   4  10     2393.97     2175.93    186.86 o
 -14   4  10     4072.85     3953.63    250.65 o
 -12   4  10     3496.34     2967.07    211.60 o
 -10   4  10     2399.41     2095.76    178.92 o
  -8   4  10     1435.13     1200.91    157.68 o
  -6   4  10      841.82      953.75    186.45 o
  -4   4  10     5828.64     6365.92    301.09 o
  -2   4  10      763.47      615.35    115.25 o
   0   4  10     8133.75     8630.64    373.54 o
   2   4  10     3312.77     2749.51    240.13 o
   4   4  10     2535.45     2413.27    231.59 o
   6   4  10      522.19      740.16    151.72 o
   8   4  10      963.09      985.87    164.49 o
  10   4  10     4375.38     4703.83    814.35 o
  12   4  10     3859.35     4821.13    498.12 o
  14   4  10     3543.19     3569.91    453.33 o
  16   4  10      860.05     1062.54    186.20 o
 -25   5  10     1285.41     1258.94    174.98 o
 -23   5  10      357.18      363.60    108.99 o
 -21   5  10      641.61      433.12    107.26 o
 -19   5  10      534.38      726.10    120.35 o
 -17   5  10     2275.47     2687.49    277.56 o
 -15   5  10      272.42      280.20     87.70 o
 -13   5  10      624.13      730.85    119.16 o
 -11   5  10      779.61      979.40    137.18 o
  -9   5  10       68.73       -9.94     55.95 o
  -7   5  10      640.34      653.08    124.61 o
  -5   5  10      795.35      780.49    133.78 o
  -3   5  10     6880.68     6735.03    327.23 o
  -1   5  10     1592.16     1796.24    199.55 o
   1   5  10      202.27      100.59    153.55 o
   3   5  10       13.10      -50.43     66.29 o
   5   5  10       11.50      -66.93    120.65 o
   7   5  10      784.50      812.89    235.81 o
   9   5  10     4263.26     4889.05    383.87 o
  11   5  10     1993.01     2827.75    288.71 o
  13   5  10     1590.75     1700.58    230.70 o
 -24   6  10      903.05     1307.88    203.82 o
 -22   6  10       96.15      153.05    192.85 o
 -20   6  10      487.82      564.53    168.17 o
 -18   6  10       12.72       27.40     71.92 o
 -16   6  10      268.47      156.17     90.45 o
 -14   6  10      340.69      292.67    104.86 o
 -12   6  10     3881.30     3566.82    292.71 o
 -10   6  10        7.95       24.20     64.12 o
  -8   6  10      294.01      226.67    133.44 o
  -6   6  10      219.51      168.99     88.66 o
  -4   6  10      985.26     1156.39    169.43 o
  -2   6  10      169.37      210.71    117.90 o
   0   6  10     2286.09     2548.63    514.57 o
   2   6  10      340.62      321.97    111.90 o
   4   6  10       62.80      -17.19     71.66 o
   6   6  10      654.12      880.73    295.21 o
   8   6  10      167.82      212.58    137.10 o
  10   6  10      380.61      416.25    164.52 o
  12   6  10      922.36     1039.17    354.62 o
 -19   7  10       86.52      -52.88     74.44 o
 -17   7  10      593.32      688.68    171.83 o
 -15   7  10       40.08      -36.21     71.03 o
 -13   7  10       22.42       21.81     87.18 o
 -11   7  10       39.39       31.75     80.37 o
  -9   7  10      618.47      730.89    157.20 o
  -7   7  10     1652.93     1837.21    233.06 o
  -5   7  10     1052.27     1116.96    290.64 o
  -3   7  10      828.16      836.13    314.41 o
  -1   7  10       20.59      -25.59     76.07 o
   1   7  10      128.15      118.08     92.36 o
   3   7  10        1.57       15.46     79.11 o
   5   7  10      161.12      365.84    139.43 o
   7   7  10      144.65      277.70    119.43 o
 -14   8  10     1082.19      517.86    147.66 o
 -12   8  10      282.91       30.50    138.92 o
 -10   8  10      505.59      417.50    131.26 o
  -8   8  10      560.52      461.89    148.98 o
  -6   8  10       27.43      167.77    103.76 o
  -4   8  10        5.95       71.84     83.44 o
  -2   8  10        0.57      -81.97     81.97 o
   0   8  10      347.25      318.66    126.02 o
   2   8  10     1178.07     1023.64    339.09 o
 -31   1  11       53.84      128.85    139.43 o
 -29   1  11      580.55      476.58    186.31 o
 -27   1  11      856.76      845.77    151.54 o
 -25   1  11     1619.10     1439.99    185.39 o
 -23   1  11      572.93      732.25    132.79 o
 -21   1  11     1638.02     1533.98    171.30 o
 -19   1  11     3367.71     3342.09    241.78 o
 -17   1  11      585.69      541.66     79.32 o
 -15   1  11     1677.50     1515.46    121.92 o
 -13   1  11       99.51      135.93     61.60 o
 -11   1  11      729.70      830.98     81.45 o
  -9   1  11     2262.76     2298.18    129.10 o
  -7   1  11       51.06       15.41     31.02 o
  -5   1  11     3243.52     3222.07    138.21 o
  -3   1  11       17.12       -3.23     29.75 o
  -1   1  11     1203.23     1118.76     74.81 o
   1   1  11     2552.21     2672.84    149.19 o
   3   1  11      477.06      507.31     69.17 o
   5   1  11       54.86       34.83     39.58 o
   7   1  11      305.99      219.09     73.88 o
   9   1  11      689.66      690.54     89.39 o
  11   1  11     3916.37     3715.17    516.34 o
  13   1  11      118.05       25.09     67.57 o
  15   1  11      191.29      397.71    103.26 o
  17   1  11        3.73       -5.64     75.40 o
 -30   2  11     1071.20     1196.38    206.60 o
 -28   2  11     1895.05     1800.32    290.88 o
 -26   2  11     7126.49     7179.29    392.65 o
 -24   2  11      274.30      419.06    114.03 o
 -22   2  11       22.11       48.91     75.73 o
 -20   2  11     2950.87     3099.77    230.21 o
 -18   2  11      285.89      359.50     73.50 o
 -16   2  11     2179.19     2125.83    153.24 o
 -14   2  11     9159.27     9213.09    283.66 o
 -12   2  11      412.03      364.10     73.61 o
 -10   2  11      121.14       78.88     39.75 o
  -8   2  11     4618.00     4631.50    471.49 o
  -6   2  11     6462.99     6319.62    238.78 o
  -4   2  11     3069.59     3122.98    162.61 o
  -2   2  11    11882.45    12090.17    315.81 o
   0   2  11     1328.99     1332.32    111.53 o
   2   2  11     2032.06     1966.10    153.67 o
   4   2  11       20.15       20.70     49.32 o
   6   2  11      148.86      163.15     65.33 o
   8   2  11      634.11      531.28     96.03 o
  10   2  11     6899.37     6752.68    241.47 o
  12   2  11        8.20       30.66     53.78 o
  14   2  11     1406.94     1453.73    140.67 o
  16   2  11      274.95      409.52    104.97 o
 -29   3  11     1919.02     1612.15    312.39 o
 -27   3  11     1485.23     1443.29    202.44 o
 -25   3  11      814.46      898.24    162.33 o
 -23   3  11      362.81      323.31    110.65 o
 -21   3  11     1421.70     1503.84    163.85 o
 -19   3  11     4143.72     3910.55    260.80 o
 -17   3  11     1870.99     2169.07    191.90 o
 -15   3  11      344.46      340.67     79.97 o
 -13   3  11     1743.50     2123.30    172.72 o
 -11   3  11       53.41      143.83     61.71 o
  -9   3  11     1457.28     1299.02    133.35 o
  -7   3  11     4856.93     5140.01    306.26 o
  -5   3  11    12259.98    11996.47    637.86 o
  -3   3  11    13537.45    13927.94    354.96 o
  -1   3  11     2286.31     1988.88    275.98 o
   1   3  11      776.84      635.44     92.55 o
   3   3  11      235.53      325.63     80.20 o
   5   3  11     1042.45     1017.39    259.62 o
   7   3  11     5788.02     5943.88    289.96 o
   9   3  11      809.15      880.92    156.40 o
  11   3  11     2668.17     2658.49    269.81 o
  13   3  11      482.87      966.48    174.44 o
  15   3  11      460.41      603.29    152.11 o
 -28   4  11      355.47      327.26    132.94 o
 -26   4  11     2452.27     2432.98    262.12 o
 -24   4  11       90.86      119.75     72.39 o
 -22   4  11      109.69      141.63     73.82 o
 -20   4  11      307.81      283.25     84.95 o
 -18   4  11     1652.72     1690.38    170.29 o
 -16   4  11      285.35      172.34    112.14 o
 -14   4  11      469.51      333.62     86.44 o
 -12   4  11      736.46      883.73    124.12 o
 -10   4  11      407.84      458.73    175.77 o
  -8   4  11     4947.91     4916.29    438.82 o
  -6   4  11     3832.90     3830.47    246.50 o
  -4   4  11      166.60       32.59     62.65 o
  -2   4  11    17087.56    16764.45    566.76 o
   0   4  11     1312.16     1422.39    177.70 o
   2   4  11     5518.98     4991.46    574.89 o
   4   4  11      501.85      581.12    125.41 o
   6   4  11      482.60      426.74    223.92 o
   8   4  11      129.02      218.69    103.31 o
  10   4  11     4096.04     3725.67    321.04 o
  12   4  11     2372.84     2388.92    313.49 o
  14   4  11     1147.50     1509.78    226.39 o
 -25   5  11      161.29       94.58     81.65 o
 -23   5  11       44.60      100.00     81.20 o
 -21   5  11      169.05      115.78     91.92 o
 -19   5  11       28.99       22.77     72.62 o
 -17   5  11       12.80       64.20     65.67 o
 -15   5  11      664.54      450.65    210.89 o
 -13   5  11       10.44      -47.19     47.19 o
 -11   5  11        2.53      -35.00     52.18 o
  -9   5  11       28.41        8.86     57.95 o
  -7   5  11      266.89      193.85     91.87 o
  -5   5  11        0.61      -38.95     61.88 o
  -3   5  11     1242.26     1269.96    248.60 o
  -1   5  11       27.63       52.13     69.83 o
   1   5  11      425.15      333.44    109.30 o
   3   5  11       28.30       17.67     78.54 o
   5   5  11       52.25      -57.48     95.05 o
   7   5  11     1210.23      932.20    170.09 o
   9   5  11      907.87      874.66    173.07 o
  11   5  11       41.54      315.48    125.62 o
  13   5  11      283.19      228.54    128.49 o
 -22   6  11       21.93       65.75     89.49 o
 -20   6  11       53.48        1.63     81.70 o
 -18   6  11       90.18      -19.84     67.18 o
 -16   6  11      977.13      942.24    241.29 o
 -14   6  11      479.49      545.71    127.52 o
 -12   6  11      312.27      404.21    111.90 o
 -10   6  11      100.55       97.55     90.44 o
  -8   6  11       83.95      -45.03     61.14 o
  -6   6  11      116.10      138.92     84.12 o
  -4   6  11     1320.00     1218.42    174.54 o
  -2   6  11        9.51       34.03     79.80 o
   0   6  11     2543.17     2693.13    272.28 o
   2   6  11     1338.30     1420.14    250.43 o
   4   6  11       13.58       92.41     95.00 o
   6   6  11     1096.36      956.20    176.95 o
   8   6  11     1203.56     1648.45    441.45 o
  10   6  11      528.76      456.63    145.17 o
 -19   7  11      560.37      276.34    116.31 o
 -17   7  11      757.66     1141.59    491.72 o
 -15   7  11       92.64       39.09     90.57 o
 -13   7  11     2309.05     1986.76    259.57 o
 -11   7  11       15.85       56.92     83.54 o
  -9   7  11       72.20      103.74    108.76 o
  -7   7  11     1878.76     2281.39    255.26 o
  -5   7  11     3928.94     3547.93    330.86 o
  -3   7  11     4056.97     4413.54    356.10 o
  -1   7  11      487.44      642.29    278.76 o
   1   7  11      190.13      128.30    103.56 o
   3   7  11     1023.73     1004.92    197.42 o
   5   7  11      572.71     1018.85    410.38 o
 -10   8  11      619.55      703.73    164.77 o
  -8   8  11     1016.80      997.03    188.41 o
  -6   8  11     1412.80     1450.93    217.51 o
  -4   8  11     1067.85      831.06    171.61 o
  -2   8  11     1224.24     1286.65    215.70 o
 -30   0  12     2600.10     2740.11    559.35 o
 -28   0  12     2618.10     2953.98    563.01 o
 -26   0  12     4630.18     5215.16    738.49 o
 -24   0  12      481.56      286.99    186.45 o
 -22   0  12     6972.76     7092.47    707.42 o
 -20   0  12     2643.74     2869.89    504.52 o
 -18   0  12     3629.54     4357.85    608.71 o
 -16   0  12     4886.71     5639.24    694.62 o
 -14   0  12     4272.92     4640.01    273.20 o
 -12   0  12      882.14     1279.60    155.27 o
 -10   0  12      256.32      157.50     75.73 o
  -8   0  12     7618.05     7917.44    357.71 o
  -6   0  12     2972.46     3268.69    377.47 o
  -4   0  12    21253.99    22255.01    537.21 o
  -2   0  12    10263.45    10690.48    322.48 o
   0   0  12     1589.43     1511.39    127.92 o
   2   0  12     2821.90     2896.18    219.31 o
   4   0  12     5180.29     4777.04    270.53 o
   6   0  12     1852.02     1657.72    183.50 o
   8   0  12     5799.52     6127.89    315.70 o
  10   0  12     3562.48     3947.84    555.70 o
  12   0  12     3194.34     3498.63    300.17 o
  14   0  12     1670.27     1948.84    238.35 o
  16   0  12     4506.90     4533.02    368.27 o
 -29   1  12     2031.88     1774.26    408.55 o
 -27   1  12      307.56      402.47    268.71 o
 -25   1  12      700.05      854.48    276.94 o
 -23   1  12      639.49      839.37    214.27 o
 -21   1  12     2546.85     2941.97    364.86 o
 -19   1  12     3937.15     4252.29    253.54 o
 -17   1  12     1760.23     1834.59    177.09 o
 -15   1  12        8.53       10.75     41.04 o
 -13   1  12      443.72      651.47     82.67 o
 -11   1  12      592.41      712.69     70.17 o
  -9   1  12     1466.98     1439.65     98.94 o
  -7   1  12     4532.52     4558.41    159.34 o
  -5   1  12     4120.27     4323.44    162.49 o
  -3   1  12     6757.59     7053.94    205.62 o
  -1   1  12     1381.48     1210.45     96.73 o
   1   1  12      331.20      369.56     73.74 o
   3   1  12      188.38      151.12     62.04 o
   5   1  12     3810.20     4031.70    234.48 o
   7   1  12      832.54      866.38    102.90 o
   9   1  12     2850.35     2996.71    183.45 o
  11   1  12      305.94      309.74     88.39 o
  13   1  12      167.35      163.13     69.14 o
  15   1  12     1144.50     1490.47    148.61 o
 -30   2  12        2.25       36.31    131.77 o
 -28   2  12        5.36       38.20     85.46 o
 -26   2  12     2183.06     2431.15    247.69 o
 -24   2  12     1155.97      867.53    147.11 o
 -22   2  12     1414.74     1694.64    191.40 o
 -20   2  12      810.26      957.91    161.58 o
 -18   2  12        1.37       -8.92     43.94 o
 -16   2  12      466.94      389.51     72.60 o
 -14   2  12      603.18      642.12     87.83 o
 -12   2  12      183.00      120.07     52.15 o
 -10   2  12      860.81      960.14     84.14 o
  -8   2  12      174.12      177.48     55.95 o
  -6   2  12      547.84      563.55     69.68 o
  -4   2  12     3634.76     3296.86    161.89 o
  -2   2  12     2141.68     2097.44    132.04 o
   0   2  12      516.53      672.48     81.54 o
   2   2  12      202.11      216.20     68.70 o
   4   2  12      149.53      234.65     88.48 o
   6   2  12       56.36       59.04     58.63 o
   8   2  12       61.15       -3.80     63.11 o
  10   2  12      384.88      437.18    102.67 o
  12   2  12       24.78      -34.43     63.64 o
  14   2  12      234.15      176.91     86.12 o
 -29   3  12     1185.72     1335.90    264.90 o
 -27   3  12       30.77       40.66     88.61 o
 -25   3  12       68.48       80.43     85.60 o
 -23   3  12       15.95        9.06     81.95 o
 -21   3  12       36.81       31.41     55.79 o
 -19   3  12      443.66      304.51     78.76 o
 -17   3  12       36.56       41.80     51.78 o
 -15   3  12      731.36      932.40    119.42 o
 -13   3  12      304.48      257.89     72.79 o
 -11   3  12      103.78       66.08     56.23 o
  -9   3  12       51.94       30.75     52.26 o
  -7   3  12      146.04      121.47     53.77 o
  -5   3  12     1019.94     1060.71    189.18 o
  -3   3  12        3.02       10.22     44.47 o
  -1   3  12     1233.57     1037.08    136.14 o
   1   3  12      229.85      295.20     80.11 o
   3   3  12      110.24       81.30     58.78 o
   5   3  12        2.72      -28.37     52.33 o
   7   3  12     2342.12     1898.29    177.61 o
   9   3  12     1552.03     1469.74    207.45 o
  11   3  12      321.99      312.86    114.63 o
  13   3  12        1.42       43.78     98.38 o
 -26   4  12       23.52      130.37    102.38 o
 -24   4  12      798.13      934.39    282.28 o
 -22   4  12      953.43      753.22    282.61 o
 -20   4  12      258.58      196.45     81.96 o
 -18   4  12     2477.46     2304.52    239.68 o
 -16   4  12     1890.27     1623.09    203.76 o
 -14   4  12     3304.05     2837.27    229.15 o
 -12   4  12      562.62      394.91     96.55 o
 -10   4  12        7.71      -15.92     50.12 o
  -8   4  12     1083.86     1075.66    178.14 o
  -6   4  12     4126.48     3854.00    559.41 o
  -4   4  12     2606.45     2340.32    439.17 o
  -2   4  12     8178.47     8253.36    375.47 o
   0   4  12     1458.34     1599.22    194.71 o
   2   4  12      371.27      305.30    111.14 o
   4   4  12      191.54      173.30     98.21 o
   6   4  12      139.43      314.29    181.88 o
   8   4  12     7001.92     6989.29    446.41 o
  10   4  12      699.53      459.37    141.18 o
  12   4  12      725.53      533.75    175.48 o
 -25   5  12      722.84      809.89    144.26 o
 -23   5  12      528.32      511.11    140.72 o
 -21   5  12     2372.59     1814.56    268.71 o
 -19   5  12     2740.97     2630.60    367.56 o
 -17   5  12     1248.97     1035.39    150.59 o
 -15   5  12     2825.26     2873.79    235.86 o
 -13   5  12      179.88        6.86     60.61 o
 -11   5  12       54.96      138.27     78.17 o
  -9   5  12     2505.02     2112.77    256.27 o
  -7   5  12     5592.93     5275.41    346.53 o
  -5   5  12     9297.35     9626.44    423.67 o
  -3   5  12       56.35      216.40     96.13 o
  -1   5  12      250.92      166.52     93.98 o
   1   5  12      517.36      646.48    192.85 o
   3   5  12      500.72      484.41    129.26 o
   5   5  12     1906.37     2269.31    254.39 o
   7   5  12      780.93      711.93    157.09 o
   9   5  12       20.02       19.56     84.60 o
  11   5  12       73.18      121.66    104.00 o
 -22   6  12     1075.07     1462.67    308.92 o
 -20   6  12      949.93      799.27    218.44 o
 -18   6  12      691.77      743.08    153.29 o
 -16   6  12      320.70      316.72    113.73 o
 -14   6  12      606.94      473.45    126.02 o
 -12   6  12       27.05      103.53     78.05 o
 -10   6  12      741.69      848.02    154.46 o
  -8   6  12      396.80      570.10    133.66 o
  -6   6  12      176.20      200.61    111.51 o
  -4   6  12      734.97      862.82    163.61 o
  -2   6  12     4462.58     4399.63    345.00 o
   0   6  12      537.32      357.56    125.20 o
   2   6  12        7.92       74.68    105.11 o
   4   6  12      106.14      187.73    111.51 o
   6   6  12      762.04      612.98    157.44 o
   8   6  12      775.50      860.61    201.99 o
 -17   7  12       29.24       29.48     84.48 o
 -15   7  12       11.09      -54.75     78.40 o
 -13   7  12        3.95      -31.08    178.23 o
 -11   7  12      320.23      345.39    120.18 o
  -9   7  12        1.98      -16.60     74.37 o
  -7   7  12       12.21       45.59     85.37 o
  -5   7  12      200.05      197.92    110.24 o
  -3   7  12      664.66      638.01    161.18 o
  -1   7  12      666.18      747.64    167.34 o
   1   7  12        7.80        6.16     92.25 o
   3   7  12      109.45       64.21    222.10 o
 -29   1  13       28.36      214.01    187.37 o
 -27   1  13       48.19       91.83    128.49 o
 -25   1  13      305.94      274.28    156.15 o
 -23   1  13       28.14      -12.77     97.27 o
 -21   1  13      210.02      173.67    127.37 o
 -19   1  13     1412.37     1420.57    293.39 o
 -17   1  13     1488.34     1747.24    284.22 o
 -15   1  13     3010.40     2791.57    288.61 o
 -13   1  13     1845.00     1772.50    175.51 o
 -11   1  13       13.08       45.36     51.45 o
  -9   1  13     2743.07     2521.36    220.13 o
  -7   1  13     6190.73     6132.26    191.81 o
  -5   1  13    10551.13    10560.07    268.02 o
  -3   1  13      150.60       36.06     41.95 o
  -1   1  13       85.39      152.99     52.23 o
   1   1  13      532.01      561.36     90.95 o
   3   1  13     1735.73     1825.62    159.65 o
   5   1  13     6498.78     5939.03    286.52 o
   7   1  13       63.44       49.32     59.42 o
   9   1  13       59.11      -22.56     60.69 o
  11   1  13        2.75        3.45     65.70 o
  13   1  13        6.00      -31.04     66.56 o
 -28   2  13      325.05      387.29    182.13 o
 -26   2  13     1751.64     1450.65    289.40 o
 -24   2  13     1066.70      914.02    233.69 o
 -22   2  13     1306.27     1195.53    249.07 o
 -20   2  13     5639.02     6011.61    332.23 o
 -18   2  13      389.17      535.39     86.84 o
 -16   2  13      715.95      779.56     99.47 o
 -14   2  13       27.82       40.30     48.49 o
 -12   2  13      113.37       71.36     76.78 o
 -10   2  13     3764.85     3838.88    207.54 o
  -8   2  13      680.99      609.85     80.00 o
  -6   2  13      108.79       69.06     44.19 o
  -4   2  13    17240.79    17094.25    630.36 o
  -2   2  13     1651.90     1484.43    127.60 o
   0   2  13     3720.01     4094.56    233.23 o
   2   2  13       18.34       -8.50     49.45 o
   4   2  13      268.50      453.12     93.12 o
   6   2  13     2058.67     2246.97    285.13 o
   8   2  13     1595.77     1731.62    175.94 o
  10   2  13       47.90       51.32     75.81 o
  12   2  13      127.40       77.30     88.45 o
  14   2  13      169.39      418.18    112.11 o
 -27   3  13      942.73     1136.86    187.56 o
 -25   3  13      400.93      419.98    127.86 o
 -23   3  13     2462.62     2371.75    323.79 o
 -21   3  13     5615.55     6020.69    286.51 o
 -19   3  13     4294.02     4309.86    451.43 o
 -17   3  13     2230.31     2277.40    173.90 o
 -15   3  13      163.11      191.78     73.38 o
 -13   3  13      459.26      315.16     83.00 o
 -11   3  13     1583.51     1487.06    198.41 o
  -9   3  13     3141.44     3158.44    219.99 o
  -7   3  13     5492.89     5629.49    280.99 o
  -5   3  13     1549.46     1578.95    198.41 o
  -3   3  13      531.86      550.62     84.92 o
  -1   3  13      874.62      838.70    103.25 o
   1   3  13      867.73     1145.69    134.19 o
   3   3  13     4174.03     4252.48    259.08 o
   5   3  13     4625.82     4523.05    274.31 o
   7   3  13       62.76       52.69     69.64 o
   9   3  13      465.22      604.21    151.77 o
  11   3  13      116.40      190.60    121.28 o
  13   3  13     1068.90     1352.56    218.26 o
 -26   4  13       54.53      -76.02     80.70 o
 -24   4  13     1271.69     1370.22    202.21 o
 -22   4  13     1356.64     1421.29    219.52 o
 -20   4  13      822.81      883.05    135.26 o
 -18   4  13     1432.29     1563.54    397.40 o
 -16   4  13     4649.85     4085.63    269.00 o
 -14   4  13        4.82       48.06     60.93 o
 -12   4  13      225.43      180.49     79.85 o
 -10   4  13      876.92      529.14    182.48 o
  -8   4  13      865.53      871.95    175.36 o
  -6   4  13       27.43      -36.90     55.30 o
  -4   4  13     8620.77     7929.18    329.64 o
  -2   4  13      324.44      207.97     92.82 o
   0   4  13       80.20      107.18    104.19 o
   2   4  13     1198.33     1308.73    212.96 o
   4   4  13     1159.78     1145.54    182.48 o
   6   4  13       77.99       -2.38     72.95 o
   8   4  13     2579.20     2673.96    697.37 o
  10   4  13       12.72       29.15    106.63 o
 -23   5  13      662.30      672.28    139.07 o
 -21   5  13      444.93      361.80    175.82 o
 -19   5  13        0.90      100.88     78.29 o
 -17   5  13      235.00      133.09     79.86 o
 -15   5  13      293.49      285.36     91.62 o
 -13   5  13      869.83      593.99    117.52 o
 -11   5  13      204.32      231.29    118.26 o
  -9   5  13      465.42      254.69     90.85 o
  -7   5  13      971.80      951.59    156.95 o
  -5   5  13       29.98      -18.30     65.26 o
  -3   5  13     1221.24     1313.03    199.25 o
  -1   5  13      123.99       88.43    108.76 o
   1   5  13       20.01       28.12     74.62 o
   3   5  13       12.01        6.87     81.70 o
   5   5  13       71.36      142.77    104.63 o
   7   5  13       63.63      -55.43     85.95 o
   9   5  13       28.48      -22.11     88.74 o
 -20   6  13       90.29       55.25     78.38 o
 -18   6  13      677.98      726.75    152.51 o
 -16   6  13      196.71      245.80    203.82 o
 -14   6  13      389.61      268.78    105.05 o
 -12   6  13        2.87      220.39     98.13 o
 -10   6  13       17.71      -17.85     71.01 o
  -8   6  13       35.02       50.28     80.11 o
  -6   6  13      478.55      442.24    125.19 o
  -4   6  13        3.87       64.82     84.30 o
  -2   6  13      805.42      799.46    161.56 o
   0   6  13        2.36      -16.82     87.82 o
   2   6  13      746.30      443.44    147.15 o
   4   6  13       96.28       60.55     94.94 o
   6   6  13     3249.20     3562.69    488.06 o
 -15   7  13        7.31        4.84     76.83 o
 -13   7  13        6.13       66.81     95.29 o
 -11   7  13      806.05      980.63    181.57 o
  -9   7  13     1136.52     1090.39    190.05 o
  -7   7  13     3352.45     3574.22    327.62 o
  -5   7  13      222.46      162.91    201.99 o
  -3   7  13      351.41      483.14    139.15 o
  -1   7  13      647.41      800.11    170.65 o
 -28   0  14      115.67       85.91    206.56 o
 -26   0  14      161.38      166.34    206.56 o
 -24   0  14     9674.80     8986.23    873.76 o
 -22   0  14    10310.42    11837.84   1001.72 o
 -20   0  14     3680.76     4072.69    637.96 o
 -18   0  14     3529.87     3937.42    608.71 o
 -16   0  14     1726.05     2153.33    440.54 o
 -14   0  14     6220.40     7525.69    698.28 o
 -12   0  14     8780.52     9340.26    843.60 o
 -10   0  14     4480.64     4800.53    301.88 o
  -8   0  14     4002.94     3875.48    303.93 o
  -6   0  14    13823.23    14150.31    558.58 o
  -4   0  14     6647.24     6769.08    356.00 o
  -2   0  14     4616.48     4721.61    442.37 o
   0   0  14      438.80      537.42    171.83 o
   2   0  14     1079.84     1617.74    276.02 o
   4   0  14     2861.18     3378.06    407.63 o
   6   0  14     3498.23     2592.04    352.80 o
   8   0  14      261.34      210.21    148.06 o
  10   0  14      935.34      908.49    233.98 o
  12   0  14       32.83      -63.98    111.51 o
 -29   1  14      192.13      293.73    173.47 o
 -27   1  14      503.17      585.40    202.33 o
 -25   1  14      257.64      203.64    146.50 o
 -23   1  14     1966.85     1672.04    299.92 o
 -21   1  14     2840.74     3116.27    395.21 o
 -19   1  14     7307.36     7113.22    783.28 o
 -17   1  14      838.58     1140.13    236.42 o
 -15   1  14       10.94       43.76     68.78 o
 -13   1  14       54.91        2.68     62.34 o
 -11   1  14     1574.14     1654.75    136.72 o
  -9   1  14     6794.66     7112.12    254.59 o
  -7   1  14     1413.77     1505.76    135.26 o
  -5   1  14      853.01      861.79    108.09 o
  -3   1  14        6.74      -25.86     47.64 o
  -1   1  14       32.79      107.48     77.04 o
   1   1  14     2852.20     2784.14    247.40 o
   3   1  14     9989.52     9849.44    366.56 o
   5   1  14       86.37       82.26     65.86 o
   7   1  14      281.03      152.95     77.31 o
   9   1  14       88.30      -55.50     55.50 o
  11   1  14       99.99       34.94     96.03 o
  13   1  14      653.93      992.91    149.08 o
 -28   2  14      606.57     1039.33    267.47 o
 -26   2  14      616.36      691.75    213.68 o
 -24   2  14        0.95       77.93    118.58 o
 -22   2  14       20.90      -12.80    109.30 o
 -20   2  14       40.75       15.98    108.75 o
 -18   2  14     1493.02     1518.03    179.43 o
 -16   2  14        3.52      -33.47     63.16 o
 -14   2  14      680.72      643.39    121.76 o
 -12   2  14      300.77      350.24     98.43 o
 -10   2  14      307.59      346.92     94.46 o
  -8   2  14      682.22      561.96     74.29 o
  -6   2  14     4296.36     4505.18    193.77 o
  -4   2  14        6.10      -14.59     41.97 o
  -2   2  14        8.05       36.17     49.84 o
   0   2  14      329.41      402.65     83.70 o
   2   2  14     1406.79     1227.50    235.90 o
   4   2  14      120.35      160.91     71.76 o
   6   2  14      332.40      357.88     94.18 o
   8   2  14       26.01      -46.20     62.69 o
  10   2  14      121.80      184.47     89.18 o
  12   2  14        9.51      -49.56     91.39 o
 -27   3  14      987.29      710.16    356.45 o
 -25   3  14        1.89        1.20    129.09 o
 -23   3  14       29.65      -78.99    112.67 o
 -21   3  14      422.56      370.47    120.65 o
 -19   3  14     2134.41     1874.37    175.98 o
 -17   3  14     3935.87     3629.55    296.30 o
 -15   3  14     1185.46      936.45    171.50 o
 -13   3  14      177.01      137.80     64.13 o
 -11   3  14      796.92      656.14    110.05 o
  -9   3  14     3849.93     3990.14    449.74 o
  -7   3  14     3538.26     3392.12    308.70 o
  -5   3  14     1418.67     1520.25    161.47 o
  -3   3  14      635.18      589.86     83.40 o
  -1   3  14       13.43       -3.45     51.69 o
   1   3  14      317.97      322.99     87.84 o
   3   3  14      448.46      436.39     97.23 o
   5   3  14      318.30      192.43     84.43 o
   7   3  14      516.63      296.90     95.70 o
   9   3  14        1.05       95.04     93.38 o
  11   3  14        1.43       43.44     98.37 o
 -26   4  14      487.50      590.25    157.22 o
 -24   4  14     1286.46     1016.72    217.67 o
 -22   4  14     1294.67     1640.94    283.20 o
 -20   4  14     2709.03     2407.52    240.89 o
 -18   4  14      519.68      409.52    102.52 o
 -16   4  14      499.24      532.99    140.71 o
 -14   4  14      928.73      954.08    137.42 o
 -12   4  14     1009.74     1435.11    377.90 o
 -10   4  14     1265.93     1043.09    192.86 o
  -8   4  14      339.95      378.24    184.80 o
  -6   4  14      926.25      819.21    272.66 o
  -4   4  14     4918.47     5206.03    773.82 o
  -2   4  14     1264.52     1117.22    169.88 o
   0   4  14      182.16       90.05    190.11 o
   2   4  14      550.15      721.97    203.82 o
   4   4  14     1786.11     2160.56    250.05 o
   6   4  14     3981.27     4247.58    353.37 o
   8   4  14      119.94       52.52    111.51 o
 -23   5  14     1396.88     1142.22    168.14 o
 -21   5  14     1515.89     1301.50    220.60 o
 -19   5  14      156.72      151.48    100.01 o
 -17   5  14      384.85      246.18     94.79 o
 -15   5  14      249.60      199.74     86.74 o
 -13   5  14      858.68      715.44    130.36 o
 -11   5  14     1060.75     1039.76    252.56 o
  -9   5  14      931.59     1245.88    163.40 o
  -7   5  14      603.57      746.43    177.31 o
  -5   5  14      140.86      187.25     99.42 o
  -3   5  14     1440.48     1609.11    208.63 o
  -1   5  14      422.63      609.26    141.42 o
   1   5  14     1977.35     1807.57    338.17 o
   3   5  14     3497.49     3943.65    343.16 o
   5   5  14     1790.95     1731.45    237.74 o
   7   5  14      285.37      416.77    142.74 o
 -18   6  14     1751.10     1419.07    387.04 o
 -16   6  14      275.44      235.42    108.03 o
 -14   6  14      190.34      -40.57     65.05 o
 -12   6  14       36.35       64.20     78.72 o
 -10   6  14      310.80      348.07    117.54 o
  -8   6  14       25.36       62.25     90.37 o
  -6   6  14      943.97      838.26    166.73 o
  -4   6  14      610.12      481.38    217.53 o
  -2   6  14      195.94      382.03    168.17 o
   0   6  14      283.23      110.93    142.58 o
   2   6  14     2416.25     2392.30    276.38 o
 -11   7  14        3.10      -33.00     87.24 o
  -9   7  14      139.40      -26.24     82.56 o
  -7   7  14        1.90       12.05     88.66 o
  -5   7  14      746.01      735.67    163.94 o
 -27   1  15       40.78      -33.29    112.85 o
 -25   1  15      855.00      916.46    247.40 o
 -23   1  15     1308.25     1090.95    252.95 o
 -21   1  15     1615.82     1518.57    286.52 o
 -19   1  15      763.30      446.36    171.39 o
 -17   1  15     1281.96     1301.38    258.42 o
 -15   1  15       12.68      118.58     72.90 o
 -13   1  15      696.03      821.33    136.37 o
 -11   1  15      770.66      849.44    209.53 o
  -9   1  15     1057.42     1162.98    125.09 o
  -7   1  15      847.86      793.20    106.40 o
  -5   1  15       38.24       32.43     54.61 o
  -3   1  15      365.68      199.52     84.73 o
  -1   1  15       84.78      150.05     99.62 o
   1   1  15     4942.74     4831.09    338.05 o
   3   1  15     1567.77     1438.94    197.27 o
   5   1  15      760.12     1108.58    177.44 o
   7   1  15       11.64      -63.30     63.30 o
   9   1  15        2.41       50.27     83.90 o
  11   1  15      745.93      598.12    229.41 o
 -28   2  15      188.66      112.83    154.47 o
 -26   2  15     1662.55     1883.62    339.21 o
 -24   2  15      608.17      776.54    228.39 o
 -22   2  15     1162.78     1074.78    252.86 o
 -20   2  15     1193.10     1115.63    252.77 o
 -18   2  15      796.71      585.41    187.21 o
 -16   2  15       73.00      145.91     77.23 o
 -14   2  15     1698.27     1781.53    194.72 o
 -12   2  15      249.27      361.06    104.16 o
 -10   2  15       16.48      132.58     88.12 o
  -8   2  15      286.27      178.57     65.96 o
  -6   2  15     3104.21     3356.34    252.76 o
  -4   2  15      104.24      117.44     57.83 o
  -2   2  15        8.02       74.85     73.64 o
   0   2  15     1894.03     2217.10    234.28 o
   2   2  15      883.16      956.27    126.87 o
   4   2  15      816.91      786.73    123.95 o
   6   2  15      595.96      694.59    123.36 o
   8   2  15      446.35      323.08     96.80 o
  10   2  15      416.07      292.43    103.87 o
 -25   3  15     1000.24      499.29    203.33 o
 -23   3  15     1731.73     1513.03    343.66 o
 -21   3  15     1958.29     1895.84    331.03 o
 -19   3  15     1119.39     1063.65    159.45 o
 -17   3  15      486.03      494.26    123.06 o
 -15   3  15     1184.81     1219.39    208.50 o
 -13   3  15     3945.93     4012.18    252.55 o
 -11   3  15     2098.36     1974.45    167.78 o
  -9   3  15     1123.90     1323.39    140.08 o
  -7   3  15      786.22      849.76    116.60 o
  -5   3  15      880.51     1165.05    210.73 o
  -3   3  15      137.90      141.25     66.59 o
  -1   3  15     1053.09     1297.91    144.99 o
   1   3  15     6267.58     6685.58    320.73 o
   3   3  15     3786.82     3826.12    255.22 o
   5   3  15      387.43      344.09    100.61 o
   7   3  15      150.59      155.02     84.30 o
   9   3  15      253.75      289.71    138.84 o
 -24   4  15       49.36      216.11    168.15 o
 -22   4  15     2458.37     2485.11    506.04 o
 -20   4  15     1009.49     1239.97    149.05 o
 -18   4  15     2117.10     2056.85    184.96 o
 -16   4  15       71.81       45.72     70.93 o
 -14   4  15     1245.58     1199.92    204.75 o
 -12   4  15     2892.48     2830.13    234.29 o
 -10   4  15       43.46      -10.34     62.02 o
  -8   4  15      574.66      798.83    136.55 o
  -6   4  15     5220.02     4879.63    337.17 o
  -4   4  15       22.62      -13.16     63.55 o
  -2   4  15      740.06      738.60    154.46 o
   0   4  15     1219.67      896.90    168.68 o
   2   4  15     1394.35     1550.55    213.40 o
   4   4  15      913.23     1325.16    202.26 o
   6   4  15      631.24      714.61    160.73 o
 -21   5  15       31.53      -47.47     72.70 o
 -19   5  15        1.46       23.32     80.08 o
 -17   5  15      957.20      950.74    220.65 o
 -15   5  15       23.40      164.21     81.92 o
 -13   5  15       32.35       87.52     81.27 o
 -11   5  15       48.59       14.52     70.98 o
  -9   5  15      671.82      566.09    152.82 o
  -7   5  15     1315.02     1063.05    177.64 o
  -5   5  15        0.67       45.32     79.89 o
  -3   5  15       36.71       14.90     76.41 o
  -1   5  15       26.60       18.88     92.41 o
   1   5  15       18.62      -57.00     82.95 o
   3   5  15      281.68       85.13    161.77 o
 -16   6  15       89.91       71.39     92.22 o
 -14   6  15       28.29      -18.15     78.11 o
 -12   6  15     1017.02     1076.35    185.27 o
 -10   6  15      427.90      267.14    114.95 o
  -8   6  15      296.69      284.75    114.96 o
  -6   6  15       43.17      -14.43     91.32 o
  -4   6  15      258.15       20.51    136.18 o
  -2   6  15      414.66      396.86    137.54 o
 -28   0  16      157.31      420.43    301.61 o
 -26   0  16       32.73       45.70    191.94 o
 -24   0  16      565.38      802.47    338.17 o
 -22   0  16      657.71      506.34    281.51 o
 -20   0  16     3921.06     4458.38    703.76 o
 -18   0  16      613.47      341.83    246.77 o
 -16   0  16     1804.93     1610.43    409.46 o
 -14   0  16     3667.36     3977.63    619.68 o
 -12   0  16     4363.60     5378.49    341.45 o
 -10   0  16      558.88      217.12    121.56 o
  -8   0  16    14816.88    14357.64    790.59 o
  -6   0  16      350.81      762.83    158.05 o
  -4   0  16     2084.60     2294.08    318.06 o
  -2   0  16     3728.31     3979.46    436.88 o
   0   0  16     5106.46     6227.84    563.01 o
   2   0  16     1499.33     1089.46    244.95 o
   4   0  16     4014.02     3008.81    394.84 o
   6   0  16     2261.80     2321.50    361.94 o
   8   0  16     3726.63     2921.07    418.60 o
 -27   1  16      244.94      344.17    174.56 o
 -25   1  16     1217.41     1236.48    405.81 o
 -23   1  16      761.25      778.23    227.52 o
 -21   1  16      679.04     1089.49    250.76 o
 -19   1  16      289.19      116.19    147.15 o
 -17   1  16      907.99      953.86    325.38 o
 -15   1  16     4849.84     5487.30    516.92 o
 -13   1  16     1827.15     1959.00    200.67 o
 -11   1  16     1800.47     1819.62    197.09 o
  -9   1  16        5.87      -37.01     47.73 o
  -7   1  16     1310.27     1426.92    143.09 o
  -5   1  16       50.34       66.83     61.58 o
  -3   1  16        5.70       11.25     89.57 o
  -1   1  16     3417.98     3184.04    273.26 o
   1   1  16     7338.84     6332.04    406.47 o
   3   1  16      208.07      216.80    103.31 o
   5   1  16     1235.58     1156.79    186.69 o
   7   1  16        4.75      177.71    127.04 o
 -26   2  16      292.31      401.53    191.18 o
 -24   2  16      971.43     1130.60    272.99 o
 -22   2  16        9.30      -61.01    117.60 o
 -20   2  16      628.08      631.36    206.78 o
 -18   2  16        1.67       79.44    114.47 o
 -16   2  16      511.82      389.53    107.09 o
 -14   2  16      655.12      768.13    277.56 o
 -12   2  16      176.43      109.52     83.81 o
 -10   2  16     1723.27     1269.13    268.98 o
  -8   2  16     2921.80     3094.88    205.87 o
  -6   2  16      813.19      870.35    224.60 o
  -4   2  16      103.23       54.85     94.14 o
  -2   2  16       30.97       62.87     78.81 o
   0   2  16      154.70      176.13     92.90 o
   2   2  16      202.71       60.13     86.57 o
   4   2  16       43.55       79.93    226.67 o
   6   2  16       43.74      115.92     96.92 o
   8   2  16        1.04      117.23    149.89 o
 -25   3  16      401.71      424.51    210.50 o
 -23   3  16       99.68       -0.58    138.29 o
 -21   3  16      593.33      443.19    194.36 o
 -19   3  16       70.05      196.64     96.19 o
 -17   3  16       37.65       26.31     72.03 o
 -15   3  16     1055.04     1074.44    332.71 o
 -13   3  16      371.68      213.52    115.38 o
 -11   3  16      248.92       94.70     91.26 o
  -9   3  16       89.55      -18.34     81.92 o
  -7   3  16       46.23       46.40     83.24 o
  -5   3  16      401.97      388.01    104.29 o
  -3   3  16       47.03      171.85     95.68 o
  -1   3  16     1691.16     2371.27    250.76 o
   1   3  16      263.59      159.77     80.62 o
   3   3  16     1042.44      947.94    139.74 o
   5   3  16       29.01        1.84     68.53 o
 -22   4  16     1162.42      769.50    337.26 o
 -20   4  16      540.84      765.62    153.67 o
 -18   4  16      596.88      381.37    116.92 o
 -16   4  16      613.97      635.93    136.70 o
 -14   4  16     1503.69     1629.27    208.63 o
 -12   4  16      894.78      804.08    124.36 o
 -10   4  16      762.74      769.69    128.95 o
  -8   4  16      586.16      616.42    232.75 o
  -6   4  16      567.85      661.10    154.82 o
  -4   4  16      611.69      639.23    287.90 o
  -2   4  16      551.59      577.63    188.28 o
   0   4  16     1966.06     2032.41    238.08 o
   2   4  16      482.60      539.90    145.06 o
   4   4  16      535.20      721.16    166.34 o
 -19   5  16     1120.53     1065.26    160.82 o
 -17   5  16       65.97      281.60     98.79 o
 -15   5  16     2104.75     2147.08    290.22 o
 -13   5  16     1293.21     1344.54    215.23 o
 -11   5  16     1178.83     1019.03    157.75 o
  -9   5  16      101.47      205.33     92.94 o
  -7   5  16       14.04      139.87     99.30 o
  -5   5  16        9.68       83.92     93.17 o
  -3   5  16       33.37       95.48    105.39 o
  -1   5  16      960.55     1279.28    443.28 o
   1   5  16      828.58      934.30    184.82 o
 -12   6  16       10.98       -4.03     88.48 o
 -10   6  16       64.64        6.74     89.07 o
  -8   6  16     1442.31     1715.65    297.04 o
  -6   6  16       20.40       -1.41     94.00 o
 -25   1  17      804.05      902.50    253.09 o
 -23   1  17      168.77      -68.45    160.86 o
 -21   1  17       47.81       58.19    129.32 o
 -19   1  17      217.68      403.41    176.35 o
 -17   1  17     1655.60     1652.38    300.05 o
 -15   1  17     4067.38     4129.30    456.49 o
 -13   1  17     2086.44     2318.43    230.11 o
 -11   1  17      142.06      120.14     87.24 o
  -9   1  17      205.20      228.89     75.31 o
  -7   1  17       15.29       67.57     63.66 o
  -5   1  17      188.12      206.11    146.24 o
  -3   1  17     1312.18     1279.33    182.20 o
  -1   1  17      967.49      963.34    164.62 o
   1   1  17       19.44       60.74     91.60 o
   3   1  17       95.68       76.97     76.70 o
   5   1  17       65.47      119.49    127.96 o
 -24   2  17      720.72      636.60    214.37 o
 -22   2  17      197.76      238.55    173.20 o
 -20   2  17     1795.83     1964.80    338.47 o
 -18   2  17      989.13     1197.66    268.09 o
 -16   2  17     2158.50     2133.65    228.05 o
 -14   2  17     2216.07     2405.10    243.25 o
 -12   2  17      316.76      207.38    101.47 o
 -10   2  17     4301.03     3614.67    700.76 o
  -8   2  17     2136.15     1744.74    442.37 o
  -6   2  17       10.43      -23.38     70.33 o
  -4   2  17       18.08       38.60     79.48 o
  -2   2  17      171.87      250.41    103.53 o
   0   2  17      466.03      753.82    152.25 o
   2   2  17      555.81      603.93    144.96 o
   4   2  17      164.89      162.52    104.07 o
 -23   3  17      649.19      526.35    272.37 o
 -21   3  17       17.64       -5.77    127.89 o
 -19   3  17       24.22       19.13    131.62 o
 -17   3  17     2143.96     2193.82    383.95 o
 -15   3  17     2880.45     2437.06    356.65 o
 -13   3  17     2117.65     2127.93    377.90 o
 -11   3  17      252.48      247.76    181.59 o
  -9   3  17      586.86      527.57    141.98 o
  -7   3  17      245.90      355.47    118.35 o
  -5   3  17       12.93      -25.96     79.48 o
  -3   3  17      742.96      833.15    157.19 o
  -1   3  17     2739.37     2692.72    270.73 o
   1   3  17     1002.71      886.16    173.04 o
   3   3  17     1426.02     1487.95    217.15 o
 -20   4  17        2.60      -12.66    120.18 o
 -18   4  17       45.88      111.06     91.98 o
 -16   4  17     1344.59     1354.75    239.61 o
 -14   4  17      443.53      353.10    165.95 o
 -12   4  17        9.02      -31.02     82.72 o
 -10   4  17      588.45      429.35    131.62 o
  -8   4  17      369.66      408.57    126.35 o
  -6   4  17        2.53      -49.35    100.54 o
  -4   4  17       36.64        0.00     98.71 o
  -2   4  17     2632.31     3145.91    447.85 o
   0   4  17      217.51       76.77    140.75 o
 -17   5  17        4.42       63.47     87.77 o
 -15   5  17        5.34       29.82    101.99 o
 -13   5  17       41.94       31.90    130.70 o
 -11   5  17       43.92      -33.41     77.26 o
  -9   5  17      413.93      414.32    120.58 o
  -7   5  17        9.51      -16.01     84.48 o
  -5   5  17      353.94      389.18    143.77 o
 -24   0  18       20.05      -20.11    166.34 o
 -22   0  18     2822.82     2445.80    552.04 o
 -20   0  18     1389.63     2023.55    484.41 o
 -18   0  18     2422.38     2319.68    526.45 o
 -16   0  18      770.88      795.16    314.41 o
 -14   0  18       34.28      -38.39    166.34 o
 -12   0  18      379.86      619.68    296.13 o
 -10   0  18    17903.45    18815.51    952.36 o
  -8   0  18      256.45      178.47    101.58 o
  -6   0  18       35.82      109.68    131.61 o
  -4   0  18        7.86      -56.67     98.71 o
  -2   0  18     1029.17      921.29    232.15 o
   0   0  18     2366.81     2749.25    393.01 o
   2   0  18      981.28     1146.13    263.23 o
 -23   1  18      308.75      303.75    184.16 o
 -21   1  18      513.04      152.99    273.28 o
 -19   1  18      559.51      415.06    240.38 o
 -17   1  18     2962.88     3040.44    413.61 o
 -15   1  18     2194.67     2374.78    357.97 o
 -13   1  18     1352.09     1443.54    192.60 o
 -11   1  18        5.92       46.02     78.26 o
  -9   1  18      401.55      443.94     97.86 o
  -7   1  18       22.22      -71.03     71.03 o
  -5   1  18      594.75      674.47    143.60 o
  -3   1  18      534.01      505.43    128.51 o
  -1   1  18      629.97      757.99    304.35 o
   1   1  18       64.53       -9.25     83.77 o
   3   1  18     1457.71     1278.01    204.03 o
 -22   2  18       31.82      -50.94    129.32 o
 -20   2  18      324.85      160.01    161.56 o
 -18   2  18      319.93      263.29    237.63 o
 -16   2  18      646.16      764.75    233.24 o
 -14   2  18      821.74      965.44    247.81 o
 -12   2  18      314.20      266.37    181.94 o
 -10   2  18     1846.75     2105.94    237.43 o
  -8   2  18       20.62       50.11     87.50 o
  -6   2  18      151.50       81.69     92.39 o
  -4   2  18      611.13      563.60    136.72 o
  -2   2  18        5.79       55.41     90.37 o
   0   2  18        7.58      -13.44    132.53 o
   2   2  18      335.51      237.12    282.42 o
 -21   3  18       32.72       -3.09    138.73 o
 -19   3  18        0.45      148.37    171.08 o
 -17   3  18      457.92      438.10    188.86 o
 -15   3  18      503.15      491.02    141.99 o
 -13   3  18        5.88      -64.18     79.14 o
 -11   3  18      533.64      487.97    141.57 o
  -9   3  18      382.93      285.63    121.34 o
  -7   3  18      201.97       -9.14    124.30 o
  -5   3  18     1256.24     1073.01    259.57 o
  -3   3  18       67.29      108.82     96.92 o
  -1   3  18     1210.04     1096.50    187.30 o
 -18   4  18     1015.51      687.97    161.76 o
 -16   4  18      221.65      318.81    124.77 o
 -14   4  18       33.30       85.65     96.30 o
 -12   4  18     2169.45     2080.05    434.34 o
 -10   4  18     1750.79     1849.47    384.42 o
  -8   4  18      415.75      324.45    199.25 o
  -6   4  18      379.67      327.20    190.11 o
  -4   4  18       15.09       -1.83    138.92 o
 -21   1  19       69.74       84.16    147.49 o
 -19   1  19      748.87      728.73    234.58 o
 -17   1  19       79.51      136.72    140.50 o
 -15   1  19      450.59      466.10    197.87 o
 -13   1  19       40.80       23.51    132.66 o
 -11   1  19      118.88      169.38     98.82 o
  -9   1  19      955.64      952.36    230.32 o
  -7   1  19      403.89      723.84    148.49 o
  -5   1  19      602.08      895.95    255.00 o
  -3   1  19       18.63      109.81     98.21 o
  -1   1  19        5.78       55.19    117.90 o
 -20   2  19      173.62      424.53    200.85 o
 -18   2  19       70.75      194.30    153.66 o
 -16   2  19        7.41      -15.36    133.76 o
 -14   2  19      171.08      276.75    154.07 o
 -12   2  19     5429.19     5616.46    448.36 o
 -10   2  19      327.14      477.24    130.80 o
  -8   2  19      201.08       29.25    126.13 o
  -6   2  19       29.47      -95.05    120.65 o
  -4   2  19     1162.05     1027.04    318.06 o
  -2   2  19       46.68      217.52    115.64 o
 -17   3  19     1075.31      944.02    270.33 o
 -15   3  19     3632.56     3992.29    587.24 o
 -13   3  19      444.16      411.02    135.29 o
 -11   3  19     1590.89     1826.80    264.70 o
  -9   3  19       49.27       54.84    148.06 o
  -7   3  19       73.82      360.11    179.14 o
  -5   3  19      995.12     1343.55    305.27 o
 -18   0  20     1241.23     1115.05    402.15 o
 -16   0  20     1706.24     2550.00    559.35 o
 -14   0  20     1676.96     1908.39    477.10 o
 -12   0  20     4159.51     4873.33    734.84 o
  -8   0  20     1521.45     1327.10    283.33 o
  -6   0  20     2533.99     3297.63    425.91 o
 -17   1  20      774.95     1065.93    647.10 o
 -15   1  20      896.15     1159.99    280.26 o
 -13   1  20      855.02      895.70    329.03 o
 -11   1  20     1406.40     1412.09    272.95 o
  -9   1  20      135.55      261.40    160.86 o
  -7   1  20      513.39      704.00    152.51 o
 -16   2  20       59.65      152.05    163.94 o
 -14   2  20       71.76       76.96     98.65 o
 -12   2  20     1329.21     1219.03    196.73 o
 -10   2  20       39.65       18.28    129.78 o
  -8   2  20       17.31      206.56    164.52 o
 
